# Supplementary material for: Electronic Communication in Binuclear Osmium- and Iridium-Polyhydrides
Source: Inorg Chem. 2021 Feb 5;60(4):2783–96. doi: 10.1021/acs.inorgchem.0c03680 (PMC9179948; doi:10.1021/acs.inorgchem.0c03680)
Supplement: Supplementary file 2 — ic0c03680_si_002.xyz [file ic0c03680_si_002.xyz]

85
 3 So (THF)
 Os                -0.00563400   -0.48175900   -0.00153800
 H                 -0.01546500   -1.21370500    1.43662700
 H                 -0.00089600   -2.10066500    0.03292400
 P                  2.36998600   -0.69569400   -0.05336400
 C                  0.10228100    1.17771600    2.77504500
 H                  0.10250600    0.24046300    3.32387800
 C                  0.14151000    2.37470500    3.48520000
 H                  0.17580900    2.38039800    4.57157700
 C                  0.13340200    3.58416400    2.77864600
 H                  0.16434100    4.53729800    3.30367400
 C                  0.04673200    2.45929000    0.78187800
 C                  3.23025700    0.65939000   -1.07008400
 H                  2.48856800    0.85034300   -1.85242600
 C                  4.55457800    0.31617100   -1.77248700
 H                  4.88903200    1.19103700   -2.34419900
 H                  4.46148200   -0.51201500   -2.47836200
 H                  5.35146600    0.06796300   -1.06665600
 C                  3.38825300    1.95594200   -0.25775100
 H                  4.23313500    1.88956000    0.43558700
 H                  2.49890200    2.20157400    0.32386200
 H                  3.58527500    2.79519000   -0.93491100
 C                  3.22544400   -0.60802800    1.62950000
 H                  3.03073400    0.43210500    1.91656600
 C                  4.74472400   -0.83207700    1.61064400
 H                  5.14583100   -0.72703100    2.62632500
 H                  5.26995900   -0.11373000    0.97862700
 H                  4.99925000   -1.83963900    1.26460600
 C                  2.57784900   -1.49034800    2.70913600
 H                  2.86186500   -2.54067100    2.60205300
 H                  1.48916700   -1.43448500    2.68542100
 H                  2.91786100   -1.16022200    3.69820800
 C                  3.00875800   -2.27131700   -0.86074700
 H                  4.09725200   -2.15756500   -0.90692500
 C                  2.69809900   -3.54024700   -0.05543300
 H                  1.62993300   -3.61673900    0.17295500
 H                  3.25322500   -3.58162200    0.88400800
 H                  2.97806600   -4.42484300   -0.64068200
 C                  2.47384500   -2.42124500   -2.29486100
 H                  3.04097000   -3.19949100   -2.81977800
 H                  2.54752200   -1.50091800   -2.88166100
 H                  1.42173100   -2.71676600   -2.28248500
 H                 -0.02600200   -1.22853200   -1.48372700
 P                 -2.38605600   -0.68516800    0.04682800
 C                 -0.07972900    1.27464200   -2.65265600
 H                 -0.09136800    0.29107200   -3.10037300
 C                 -0.09957100    2.42168900   -3.43278800
 H                 -0.13292000    2.33079500   -4.51304400
 C                 -0.07297600    3.66949100   -2.80148200
 H                 -0.08690900    4.58676100   -3.38193500
 C                 -0.00639600    2.51716900   -0.68294500
 C                 -3.23475600    0.53203400    1.22847200
 H                 -2.48584600    0.61137200    2.02297700
 C                 -4.56187300    0.11873300    1.88497900
 H                 -4.88333100    0.91636900    2.56663800
 H                 -4.47559200   -0.79433200    2.47844900
 H                 -5.36487700   -0.02816900    1.15810700
 C                 -3.36761500    1.92390900    0.58852900
 H                 -4.20582400    1.96411900   -0.11464500
 H                 -2.46677300    2.22597000    0.05311400
 H                 -3.55499600    2.67328900    1.36619700
 C                 -3.26233100   -0.39785000   -1.60471800
 H                 -3.02683200    0.65751500   -1.79066800
 C                 -4.78999300   -0.55752000   -1.58145400
 H                 -5.19641000   -0.36169700   -2.58151900
 H                 -5.27843400    0.13251100   -0.89176000
 H                 -5.08166800   -1.57714400   -1.30712100
 C                 -2.67818200   -1.20036300   -2.78069300
 H                 -3.09248700   -2.21156700   -2.82012200
 H                 -1.59234300   -1.28880400   -2.72500500
 H                 -2.93957900   -0.70656300   -3.72431200
 C                 -2.99893100   -2.34864900    0.67503900
 H                 -4.08750700   -2.25298700    0.75393600
 C                 -2.69075000   -3.51563400   -0.27267700
 H                 -1.62596200   -3.55489800   -0.52372000
 H                 -3.25938500   -3.45691900   -1.20285700
 H                 -2.95502900   -4.46280900    0.21360600
 C                 -2.43214500   -2.64881100    2.07364300
 H                 -2.97384700   -3.49260400    2.51775800
 H                 -2.51016600   -1.80174000    2.76137700
 H                 -1.37552000   -2.92115300    2.00881200
 N                 -0.03804800    1.30273900   -1.30131900
 N                  0.08449900    3.63233000    1.44724300
 C                  0.05548700    1.15974800    1.36137600
 C                 -0.02378900    3.71061700   -1.41572500
 H                  0.00304100    4.64557400   -0.86904000
85
 3 T1 (THF)
 Os                -0.09929900   -0.41122100    0.18050500
 H                 -0.12096200   -0.99213500    1.68274000
 H                 -0.15367900   -1.99212400    0.50305900
 P                  2.27780800   -0.85362200   -0.08510000
 C                  0.63107100    1.33478900    2.73263000
 H                  0.65754400    0.42440800    3.32582800
 C                  0.84286600    2.58462200    3.36118900
 H                  1.02737400    2.66173300    4.42807100
 C                  0.81786500    3.72582000    2.55875600
 H                  0.99047700    4.70395500    3.01101600
 C                  0.42146300    2.51615500    0.62581900
 C                  3.25912000    0.63752700   -0.72874100
 H                  2.51125000    1.15534600   -1.33589800
 C                  4.47196600    0.34111800   -1.62879100
 H                  4.89929800    1.29572000   -1.95819900
 H                  4.21878700   -0.22337300   -2.52779600
 H                  5.26073300   -0.20017300   -1.09885800
 C                  3.68666200    1.58798000    0.40299100
 H                  4.54486500    1.18694900    0.95260200
 H                  2.88782900    1.79185600    1.11610800
 H                  3.99202400    2.54636400   -0.03144500
 C                  3.14538400   -1.34151900    1.51363300
 H                  3.17728400   -0.38866300    2.05385700
 C                  4.58673400   -1.83363400    1.31069900
 H                  5.05863100   -1.99312000    2.28735300
 H                  5.20195700   -1.11626600    0.76402100
 H                  4.61689100   -2.78726700    0.77389400
 C                  2.35458300   -2.31965400    2.39532900
 H                  2.23310400   -3.30046000    1.92859600
 H                  1.36193500   -1.93628100    2.63424400
 H                  2.89705400   -2.46737700    3.33673000
 C                  2.65847600   -2.20386000   -1.33157600
 H                  3.75112000   -2.21832900   -1.40394300
 C                  2.18910800   -3.59480700   -0.88570000
 H                  1.11765300   -3.59931300   -0.66199500
 H                  2.72734400   -3.95566000   -0.00673700
 H                  2.36357500   -4.31280400   -1.69597800
 C                  2.07976100   -1.87766900   -2.71998600
 H                  2.55312700   -2.52091100   -3.47076800
 H                  2.22959900   -0.83862900   -3.02356800
 H                  1.00409600   -2.07164800   -2.74133100
 H                 -0.09096300   -1.34765200   -1.19045100
 P                 -2.49754900   -0.55077500    0.12069400
 C                 -0.14973000    1.07047100   -2.65143900
 H                 -0.33895900    0.06641000   -3.00874900
 C                 -0.05817000    2.13003700   -3.53859200
 H                 -0.18025400    1.95531700   -4.60165400
 C                  0.18935100    3.43123000   -3.01317200
 H                  0.26351000    4.28805000   -3.67679600
 C                  0.24944500    2.46308800   -0.78550100
 C                 -3.20196000    0.88365500    1.13902700
 H                 -2.46802600    0.95889600    1.94885800
 C                 -4.58831900    0.67472200    1.76884200
 H                 -4.84055500    1.56524700    2.35708800
 H                 -4.62347500   -0.18047900    2.44741000
 H                 -5.37321700    0.54550400    1.01963700
 C                 -3.15173400    2.19689300    0.34417900
 H                 -3.93267200    2.23410900   -0.42203800
 H                 -2.18649400    2.35167100   -0.14050000
 H                 -3.31764300    3.03913600    1.02506100
 C                 -3.26134800   -0.39182800   -1.58745400
 H                 -2.90210100    0.59916800   -1.88866200
 C                 -4.79703300   -0.39036400   -1.61214500
 H                 -5.14408800   -0.30114000   -2.64839000
 H                 -5.22732900    0.44107200   -1.05132100
 H                 -5.20546600   -1.32384500   -1.21006500
 C                 -2.71947200   -1.40405100   -2.61260300
 H                 -3.24549500   -2.35997500   -2.54821100
 H                 -1.65313600   -1.59988200   -2.48480500
 H                 -2.87861300   -1.01214200   -3.62347300
 C                 -3.21522300   -2.07779700    0.93239400
 H                 -4.29821900   -1.91231700    0.95842800
 C                 -2.94233300   -3.36831600    0.14758800
 H                 -1.87437600   -3.49072200   -0.06121900
 H                 -3.48407400   -3.40148600   -0.79933600
 H                 -3.26665300   -4.23058100    0.74206100
 C                 -2.70234900   -2.22208600    2.37588400
 H                 -3.29904400   -2.97771200    2.89958700
 H                 -2.75788700   -1.29380500    2.95108400
 H                 -1.66000700   -2.55139800    2.38241800
 N                 -0.01589300    1.19479600   -1.31716000
 N                  0.60434400    3.73242300    1.23719700
 C                  0.39102700    1.25751300    1.35880000
 C                  0.33983700    3.58380700   -1.65561600
 H                  0.53774000    4.55192400   -1.20878400
88
 4 So (THF)
 Os                 0.01035700   -0.59526600   -0.09167800
 H                  0.02459400   -0.85685300   -1.68494700
 H                  0.02044600   -2.12857200   -0.60982700
 P                 -2.36068000   -0.84284200   -0.11768900
 C                 -0.10488500    1.84079200   -2.22898100
 H                 -0.09711400    1.12018400   -3.04165900
 C                 -0.14416800    3.19545200   -2.53621500
 H                 -0.17099200    3.52811600   -3.57120900
 C                 -0.14512400    4.14802600   -1.49943500
 C                 -0.05767100    2.44535700    0.05466200
 C                 -3.22691500    0.04840000    1.31714000
 H                 -2.48716100   -0.05755900    2.11754500
 C                 -4.55290700   -0.52572100    1.84305400
 H                 -4.89079300    0.08285000    2.69140200
 H                 -4.46037000   -1.55310700    2.20217500
 H                 -5.34720800   -0.50259200    1.09250100
 C                 -3.37996400    1.55108900    1.02719500
 H                 -4.22476700    1.74259200    0.35753200
 H                 -2.48943900    1.98436400    0.57033700
 H                 -3.57271600    2.09188500    1.96103700
 C                 -3.22010500   -0.16879300   -1.65931600
 H                 -3.01160700    0.90376400   -1.56766100
 C                 -4.74163700   -0.36871900   -1.71379700
 H                 -5.13973500    0.07792100   -2.63341100
 H                 -5.26030800    0.09882300   -0.87507800
 H                 -5.00720700   -1.43131000   -1.72867700
 C                 -2.58567200   -0.63050700   -2.98234400
 H                 -2.93138200   -1.62680100   -3.27088100
 H                 -1.49668000   -0.65579400   -2.93083500
 H                 -2.87618600    0.05878500   -3.78422200
 C                 -2.97651400   -2.61148400    0.07441100
 H                 -4.06624000   -2.53699200    0.15954100
 C                 -2.65425700   -3.50486200   -1.13111400
 H                 -1.58674200   -3.47880100   -1.37334400
 H                 -3.21489300   -3.21709900   -2.02263500
 H                 -2.91808300   -4.54415600   -0.89946800
 C                 -2.43067200   -3.25605700    1.35959300
 H                 -2.97880100   -4.18274600    1.56838600
 H                 -2.51974600   -2.60976700    2.23789800
 H                 -1.37276200   -3.50445800    1.24332800
 H                  0.04368200   -1.75311200    1.09841500
 P                  2.39172500   -0.75704800   -0.21767400
 C                  0.05776200    0.27691000    2.96888700
 H                  0.05296800   -0.79598700    3.09881100
 C                  0.08611600    1.13359400    4.05964100
 H                  0.11011200    0.71984000    5.06192600
 C                  0.08111000    2.51419200    3.83491800
 H                  0.10531800    3.21288400    4.66555600
 C                  0.00629800    2.05719100    1.46671300
 C                  3.21570800    0.71553300   -1.08211000
 H                  2.45499500    0.97562800   -1.82520100
 C                  4.53606400    0.48340500   -1.83441100
 H                  4.84444600    1.42417600   -2.30783100
 H                  4.44693200   -0.26076600   -2.62915500
 H                  5.34935500    0.17234400   -1.17384700
 C                  3.34955800    1.91464700   -0.12899000
 H                  4.19424200    1.79111500    0.55640200
 H                  2.45212600    2.07466700    0.46948700
 H                  3.52670600    2.82921600   -0.70676300
 C                  3.29511100   -0.87277400    1.43979300
 H                  3.05224500    0.10113100    1.88289400
 C                  4.82378900   -1.00186300    1.35906700
 H                  5.24221600   -1.06178200    2.37152600
 H                  5.29675200   -0.15336800    0.86214600
 H                  5.12087400   -1.91453100    0.83100400
 C                  2.73633000   -1.94998100    2.38679000
 H                  3.18434500   -2.92744400    2.18739500
 H                  1.65460700   -2.05843600    2.30146100
 H                  2.97916900   -1.68806100    3.42349500
 C                  3.00028900   -2.21327800   -1.24140500
 H                  4.08699100   -2.09286100   -1.31113900
 C                  2.71254800   -3.57768400   -0.60055000
 H                  1.65270400   -3.68393200   -0.34832700
 H                  3.29826200   -3.74174000    0.30611000
 H                  2.97067800   -4.37674800   -1.30647200
 C                  2.41257900   -2.16959300   -2.66291100
 H                  2.94999100   -2.87749500   -3.30538700
 H                  2.47746800   -1.18108500   -3.12683600
 H                  1.35794400   -2.45664100   -2.65130800
 N                  0.02787600    0.71183200    1.68873200
 N                 -0.09798600    3.76734000   -0.22127100
 C                 -0.06447400    1.38570100   -0.88931700
 C                  0.03711400    2.97270800    2.52662100
 H                  0.02159700    4.02925400    2.28781300
 C                 -0.21492700    5.62599600   -1.79217500
 H                  0.47403300    5.90887600   -2.59574800
 H                 -1.22265300    5.91873400   -2.11428600
 H                  0.03282400    6.20174800   -0.89672100
88
 4 T1 (THF)
 Os                 0.14501800   -0.49025400   -0.23989200
 H                  0.17108500   -0.63281600   -1.84362400
 H                  0.29324400   -1.92085900   -0.97413200
 P                 -2.19339400   -1.13073300   -0.09876000
 C                 -0.68985500    1.85354600   -2.21234900
 H                 -0.67090500    1.14709000   -3.03825400
 C                 -0.97637300    3.21184800   -2.46909600
 H                 -1.17282400    3.56322700   -3.47723800
 C                 -1.01072100    4.10440500   -1.38935000
 C                 -0.52790400    2.41464900    0.13562900
 C                 -3.23695900    0.05448700    0.95269600
 H                 -2.50677800    0.40968800    1.68522100
 C                 -4.41967500   -0.55327300    1.72737700
 H                 -4.89289700    0.24133100    2.31656800
 H                 -4.12256100   -1.33687800    2.42646600
 H                 -5.18552800   -0.96368300    1.06359400
 C                 -3.72433900    1.27053400    0.14638800
 H                 -4.57124000    1.00585700   -0.49553500
 H                 -2.94583800    1.70930800   -0.47796900
 H                 -4.06586000    2.04713300    0.83980400
 C                 -3.06618500   -1.18110100   -1.76726800
 H                 -3.14614200   -0.11508900   -2.00918500
 C                 -4.48170800   -1.77597700   -1.71326500
 H                 -4.95903400   -1.67129400   -2.69472300
 H                 -5.12138300   -1.27477000   -0.98422500
 H                 -4.46204400   -2.84380500   -1.47247900
 C                 -2.24880200   -1.82709500   -2.89621900
 H                 -2.08893700   -2.89694600   -2.73875700
 H                 -1.27243600   -1.35465600   -3.00995600
 H                 -2.79424200   -1.71146400   -3.84044900
 C                 -2.48104300   -2.79980300    0.70812600
 H                 -3.56999300   -2.89344600    0.77794000
 C                 -1.95094700   -3.97583800   -0.12184600
 H                 -0.88532300   -3.85784900   -0.34259200
 H                 -2.48828800   -4.09574200   -1.06488700
 H                 -2.07288900   -4.90563800    0.44659100
 C                 -1.89335600   -2.85300700    2.12940300
 H                 -2.31077000   -3.71470900    2.66311000
 H                 -2.10108400   -1.95763100    2.72069100
 H                 -0.80765700   -2.97417300    2.09045100
 H                  0.25316500   -1.76300900    0.82862900
 P                  2.54949700   -0.45714700   -0.25170200
 C                  0.15055000    0.15725200    2.89163100
 H                  0.39167100   -0.89575900    2.96087600
 C                  0.01785000    0.92835900    4.03509400
 H                  0.15971200    0.47545400    5.00994000
 C                 -0.29817500    2.30964500    3.88601400
 H                 -0.40532300    2.94746300    4.75881400
 C                 -0.33747500    1.98532600    1.47851600
 C                  3.13565300    1.22583500   -0.89469500
 H                  2.37757300    1.44379000   -1.65480900
 C                  4.51608500    1.27469900   -1.56849500
 H                  4.69021800    2.29522800   -1.93053800
 H                  4.59367300    0.60914200   -2.43097700
 H                  5.32777500    1.03072700   -0.87893500
 C                  3.01983700    2.30026400    0.19668300
 H                  3.81886600    2.20752600    0.93917100
 H                  2.06146400    2.26129400    0.71688800
 H                  3.10726900    3.29267400   -0.25953000
 C                  3.35634800   -0.66763900    1.43187600
 H                  2.94025700    0.18942500    1.97455500
 C                  4.88835000   -0.55817100    1.43703300
 H                  5.25976500   -0.70400600    2.45836500
 H                  5.24266200    0.41659600    1.09740800
 H                  5.34833700   -1.32897500    0.80919000
 C                  2.91803700   -1.93881500    2.18116200
 H                  3.51605500   -2.80404100    1.88321700
 H                  1.86769100   -2.18301100    2.01205600
 H                  3.06925000   -1.79327700    3.25667900
 C                  3.33868700   -1.68519800   -1.42550800
 H                  4.40843400   -1.44715500   -1.42027800
 C                  3.16526200   -3.14529200   -0.98490100
 H                  2.11172100   -3.38564900   -0.80822700
 H                  3.72703800   -3.37636100   -0.07817200
 H                  3.53113200   -3.80987200   -1.77654700
 C                  2.79804900   -1.50159900   -2.85448400
 H                  3.42330300   -2.06727100   -3.55482800
 H                  2.78545700   -0.45913400   -3.18425600
 H                  1.77649300   -1.88307200   -2.93059200
 N                 -0.00402600    0.63493100    1.64247200
 N                 -0.78258000    3.73642100   -0.11662500
 C                 -0.42971100    1.40468200   -0.91366500
 C                 -0.47184800    2.81992300    2.62178500
 H                 -0.72026700    3.86236600    2.45509600
 C                 -1.32170100    5.56475300   -1.59876900
 H                 -1.53516600    5.79441500   -2.64622600
 H                 -2.18446400    5.86186300   -0.99098900
 H                 -0.47773200    6.18412100   -1.27166800
95
 5 So (THF)
 H                  1.19572900    0.21607500   -1.73719200
 H                  2.64714900    0.20700100   -0.90028200
 H                  2.59580500    0.16252600    0.82483200
 P                  1.59479200   -2.27246300   -0.41927300
 P                  1.22703800    2.46463700   -0.11341700
 N                  0.32420300   -0.20092400    1.86236200
 N                 -3.04997400   -0.16524300    0.61394300
 C                 -0.85757300   -0.05915100   -0.52164600
 C                 -1.57680300   -0.06916200   -1.73907700
 H                 -1.03922400   -0.05327600   -2.68135000
 C                 -2.96492800   -0.10747600   -1.76990700
 H                 -3.48580600   -0.13949200   -2.72177600
 C                 -3.69130300   -0.13554400   -0.56191200
 C                 -5.17694700   -0.16170700   -0.52915800
 C                 -5.94570200    0.36689900   -1.58104100
 H                 -5.45447100    0.83113600   -2.43078300
 C                 -7.33969100    0.33121700   -1.53658400
 H                 -7.91336000    0.75175900   -2.35794000
 C                 -7.99623500   -0.23040500   -0.43930300
 H                 -9.08164700   -0.25807200   -0.40534500
 C                 -7.24355000   -0.75306600    0.61632600
 H                 -7.74324700   -1.19430000    1.47452900
 C                 -5.85127800   -0.71794100    0.57255400
 H                 -5.26794100   -1.12848100    1.38984800
 C                 -1.70564000   -0.13491800    0.61949200
 C                 -1.03610700   -0.22878100    1.92049100
 C                 -1.71225400   -0.36163900    3.13960000
 H                 -2.79536900   -0.36743600    3.12585100
 C                 -0.99148800   -0.48357700    4.31864900
 H                 -1.50253300   -0.58525500    5.27097500
 C                  0.40568600   -0.48019100    4.25237500
 H                  1.01812000   -0.58232800    5.14158700
 C                  1.01712800   -0.33882000    3.01541000
 H                  2.09401700   -0.32992300    2.91634800
 C                  3.39979000   -2.79327700   -0.52196900
 H                  3.39116000   -3.88847700   -0.54419700
 C                  4.10919400   -2.29847300   -1.78957900
 H                  4.00359900   -1.21542900   -1.91020900
 H                  3.73048700   -2.78222000   -2.69230300
 H                  5.18081800   -2.52316300   -1.72265900
 C                  4.17637300   -2.33602400    0.72370800
 H                  5.15726300   -2.82600000    0.74722700
 H                  3.66384400   -2.57241500    1.66105600
 H                  4.33576600   -1.25507900    0.70081600
 C                  0.75969300   -3.01549500   -1.94387300
 H                 -0.29953400   -2.89642800   -1.68663400
 C                  0.98961300   -2.22370200   -3.24188500
 H                  1.97056300   -2.43177000   -3.67764700
 H                  0.91480500   -1.14680400   -3.08660000
 H                  0.23603300   -2.51778200   -3.98238400
 C                  1.03742900   -4.50639800   -2.18744300
 H                  0.49109600   -4.84238200   -3.07741100
 H                  0.71975100   -5.13639200   -1.35501500
 H                  2.10101400   -4.69431800   -2.37010600
 C                  0.94699300   -3.33426700    1.01413600
 H                  1.13587500   -2.68236700    1.87241000
 C                  1.64030000   -4.67520400    1.30692700
 H                  1.17684600   -5.12654300    2.19330400
 H                  2.70556400   -4.56600900    1.52240900
 H                  1.53539100   -5.39124600    0.48801700
 C                 -0.57452900   -3.53379300    0.91431700
 H                 -0.82684700   -4.30552100    0.17963600
 H                 -1.10022500   -2.62060900    0.63170300
 H                 -0.97037300   -3.86111500    1.88273400
 C                  1.16157700    3.35970800    1.54297100
 H                  1.19094300    4.42682100    1.29981400
 C                  2.83689600    3.15389900   -0.83693800
 H                  3.57016900    2.65376000   -0.19198700
 C                 -0.23979800    3.22547500   -1.03006400
 H                 -1.06736300    2.64146800   -0.61088900
 Os                 1.23396100    0.06782000   -0.12831100
 C                 -0.14079200    3.09488700    2.31632400
 H                 -0.13450300    2.10841900    2.77902200
 H                 -0.24167800    3.83253700    3.12151600
 H                 -1.03580200    3.16569500    1.69242800
 C                  2.38071600    3.03813200    2.41833700
 H                  2.45814700    1.96448100    2.60754800
 H                  3.32049000    3.36765300    1.96615000
 H                  2.28596300    3.54480900    3.38656600
 C                  3.13095400    2.70323700   -2.27805100
 H                  2.93580500    1.64112100   -2.43171400
 H                  2.54126100    3.26849900   -3.00448200
 H                  4.18810500    2.88843800   -2.50407400
 C                  3.05222600    4.67151500   -0.72495500
 H                  4.07428600    4.91564900   -1.03987300
 H                  2.37268600    5.22231000   -1.38189200
 H                  2.92745800    5.05454900    0.29059200
 C                 -0.19744800    2.93407500   -2.53878300
 H                  0.17800700    1.93322300   -2.75973800
 H                 -1.20597100    3.01756700   -2.96019200
 H                  0.43647300    3.65785600   -3.05987100
 C                 -0.54178700    4.71294200   -0.79214500
 H                 -0.70078600    4.95563700    0.26110700
 H                  0.25486000    5.35848900   -1.17184600
 H                 -1.46105900    4.98153300   -1.32764300
95
 5 T1 (THF)
 H                  1.28398000    0.24703600   -1.48776800
 H                  2.70944800    0.12076300   -0.40380200
 H                  2.49287600    0.03249500    1.13462200
 P                  1.53654400   -2.24027000   -0.59705100
 P                  1.39356800    2.42261700   -0.07183300
 N                  0.23882800   -0.42135700    1.99283000
 N                 -3.15160900   -0.13269700    0.63083400
 C                 -0.90756700    0.02284800   -0.40396400
 C                 -1.54252400    0.18108900   -1.63104300
 H                 -0.95728200    0.30242500   -2.53728600
 C                 -2.95044800    0.19204200   -1.73861800
 H                 -3.42253800    0.28634000   -2.71089400
 C                 -3.71775900    0.04838700   -0.57691900
 C                 -5.20698400    0.06457500   -0.61702700
 C                 -5.91226000    0.71954100   -1.64238400
 H                 -5.36763800    1.25516900   -2.41394000
 C                 -7.30710700    0.71814100   -1.66923600
 H                 -7.82899800    1.23679800   -2.46903500
 C                 -8.03128600    0.06563000   -0.66851300
 H                 -9.11754600    0.06551800   -0.68875400
 C                 -7.34358300   -0.58153500    0.36192400
 H                 -7.89522100   -1.09236800    1.14682900
 C                 -5.94988300   -0.57981700    0.38826400
 H                 -5.41548600   -1.08260200    1.18704100
 C                 -1.79305600   -0.15719500    0.71656600
 C                 -1.18057000   -0.39627000    1.98919900
 C                 -1.88262700   -0.60943400    3.19627700
 H                 -2.96580100   -0.56222400    3.15536300
 C                 -1.21873100   -0.87028000    4.37296000
 H                 -1.76729600   -1.03556300    5.29526400
 C                  0.21823400   -0.92335900    4.35869900
 H                  0.78766400   -1.13397800    5.25717200
 C                  0.87045900   -0.69120800    3.17548500
 H                  1.95283400   -0.71195500    3.12016200
 C                  3.33550400   -2.73698100   -0.75428000
 H                  3.31414800   -3.81785400   -0.93267000
 C                  4.05774400   -2.07139500   -1.93329000
 H                  3.97054600   -0.98069700   -1.89534800
 H                  3.68042400   -2.41339800   -2.89857300
 H                  5.12476600   -2.31954500   -1.89068000
 C                  4.10035600   -2.46926200    0.55298100
 H                  5.07256800   -2.97364400    0.51335900
 H                  3.57501400   -2.82652300    1.44295300
 H                  4.27862800   -1.39904500    0.68354400
 C                  0.67412100   -2.69905300   -2.20220800
 H                 -0.37607500   -2.54586700   -1.92846400
 C                  0.96992100   -1.76561400   -3.38796700
 H                  1.92835500   -1.99840200   -3.85873600
 H                  0.98048400   -0.71301900   -3.10204400
 H                  0.19137200   -1.90108500   -4.14713900
 C                  0.87022400   -4.16200700   -2.62954300
 H                  0.32155800   -4.34290100   -3.56124100
 H                  0.49764900   -4.87231400   -1.88987200
 H                  1.92453400   -4.38749600   -2.82273700
 C                  0.84724300   -3.42736600    0.70992300
 H                  1.06115300   -2.88890300    1.63718600
 C                  1.51181500   -4.81074900    0.80549300
 H                  1.03417700   -5.36516700    1.62218600
 H                  2.57853000   -4.75767500    1.03329900
 H                  1.38811200   -5.40182200   -0.10502700
 C                 -0.67804200   -3.56297200    0.59096000
 H                 -0.95935300   -4.20331600   -0.25101300
 H                 -1.17418400   -2.59928700    0.47029300
 H                 -1.07074000   -4.02534600    1.50327200
 C                  1.04991200    3.28247300    1.56446600
 H                  1.17507600    4.34966600    1.34948900
 C                  3.15758300    2.93287500   -0.47796500
 H                  3.70476900    2.40808700    0.31439800
 C                  0.17458700    3.20442000   -1.26352200
 H                 -0.74733500    2.68268400   -0.98500900
 Os                 1.18333200    0.03687500    0.12397000
 C                 -0.38852000    3.04404900    2.04183900
 H                 -0.53956700    2.00119600    2.32446600
 H                 -0.58252900    3.66423800    2.92451300
 H                 -1.13739500    3.29891300    1.28720400
 C                  2.05829100    2.88020400    2.64796100
 H                  2.00312800    1.80866600    2.85613600
 H                  3.08902200    3.12588200    2.37711200
 H                  1.82452800    3.41559000    3.57540800
 C                  3.67481500    2.39344400   -1.82171500
 H                  3.41992600    1.34348000   -1.97730700
 H                  3.28301600    2.96870700   -2.66402000
 H                  4.76704900    2.48187300   -1.84493300
 C                  3.45539300    4.43538700   -0.36205000
 H                  4.53544700    4.59464500   -0.46242600
 H                  2.96816700    5.00313800   -1.15975900
 H                  3.15101900    4.86100500    0.59730400
 C                  0.47088400    2.86002700   -2.73143800
 H                  0.78188600    1.82158200   -2.86557300
 H                 -0.43312700    3.01983000   -3.32942200
 H                  1.25337400    3.50662500   -3.13893700
 C                 -0.05937300    4.71527700   -1.10814000
 H                 -0.38530600    4.99574400   -0.10403500
 H                  0.83303600    5.29737400   -1.35295200
 H                 -0.85088600    5.02171600   -1.80228400
150
 6 So (THF)
 H                 -3.66590000    0.00001700    1.51472900
 H                 -4.58028400    0.00000900    0.15428000
 H                 -3.75217400   -0.00003800   -1.42360800
 P                 -3.29176800   -2.36197100   -0.06414200
 P                 -3.29166800    2.36193100   -0.06422500
 N                 -1.21547100   -0.00007100   -1.31194900
 C                  0.01411500   -0.00005600   -0.71985900
 C                  1.27150600   -0.00005200   -1.37940000
 C                  1.15869600   -0.00009000   -2.78587000
 H                  2.05093600   -0.00009800   -3.40326700
 C                 -0.08716900   -0.00011100   -3.41623500
 H                 -0.16413200   -0.00013500   -4.49993800
 C                 -1.25489200   -0.00009500   -2.65746800
 H                 -2.23743700   -0.00010400   -3.11076800
 C                 -2.55419600   -3.38289300    1.33678200
 H                 -1.49650300   -3.12944900    1.22995400
 C                 -2.69716800   -4.90822500    1.24309800
 H                 -2.23590400   -5.37312800    2.12361800
 H                 -2.20678300   -5.32638500    0.36230400
 H                 -3.74858800   -5.21587700    1.22710600
 C                 -2.99516900   -2.90012100    2.73046500
 H                 -3.89631200   -3.42315300    3.06338500
 H                 -3.19883900   -1.82941200    2.75467200
 H                 -2.20756700   -3.11339100    3.46244400
 C                 -5.10190300   -2.87177300   -0.16865600
 H                 -5.08941000   -3.95959700   -0.30165400
 C                 -5.90755000   -2.55575000    1.09956800
 H                 -5.81856600   -1.50008900    1.37422900
 H                 -5.59601600   -3.15777100    1.95460700
 H                 -6.96929400   -2.76605600    0.92066700
 C                 -5.79716800   -2.24007900   -1.38721600
 H                 -6.76434100   -2.73009400   -1.55260200
 H                 -5.21827300   -2.32273700   -2.31091400
 H                 -5.98263700   -1.17723000   -1.21470800
 C                 -2.57996400   -3.12923300   -1.64223900
 H                 -2.76577000   -2.33114000   -2.36955000
 C                 -3.22174000   -4.41574100   -2.18856300
 H                 -2.71183200   -4.69885100   -3.11811000
 H                 -4.28107700   -4.29833000   -2.42665500
 H                 -3.12514300   -5.25679600   -1.49774200
 C                 -1.05855200   -3.30238500   -1.53097500
 H                 -0.79738600   -4.17892900   -0.93071200
 H                 -0.57923900   -2.43307900   -1.08267500
 H                 -0.62570800   -3.44645500   -2.52747900
 C                 -2.58027600    3.12905400   -1.64257500
 H                 -2.76632400    2.33091700   -2.36977600
 C                 -1.05882800    3.30214400   -1.53176700
 H                 -0.62626900    3.44610600   -2.52841100
 H                 -0.57942700    2.43285300   -1.08353100
 H                 -0.79744700    4.17872800   -0.93165800
 C                 -3.22215600    4.41554500   -2.18881700
 H                 -3.12533000    5.25665000   -1.49808800
 H                 -4.28156600    4.29815700   -2.42659700
 H                 -2.71250200    4.69856400   -3.11853000
 C                 -5.10179400    2.87185200   -0.16823700
 H                 -5.08925600    3.95966700   -0.30130200
 C                 -5.90706000    2.55597700    1.10026700
 H                 -6.96883700    2.76641300    0.92171600
 H                 -5.59515700    3.15798800    1.95518200
 H                 -5.81811800    1.50031500    1.37493500
 C                 -5.79748300    2.24014500   -1.38654900
 H                 -5.98299000    1.17732300   -1.21392600
 H                 -5.21886200    2.32270200   -2.31042700
 H                 -6.76466400    2.73023400   -1.55166900
 C                 -2.55367300    3.38289300    1.33644600
 H                 -1.49602700    3.12931700    1.22943600
 C                 -2.99445200    2.90030300    2.73025300
 H                 -2.20674800    3.11366100    3.46209800
 H                 -3.19812400    1.82959700    2.75462500
 H                 -3.89554900    3.42338000    3.06322800
 C                 -2.69649300    4.90823100    1.24264500
 H                 -3.74788300    5.21599800    1.22681300
 H                 -2.20622000    5.32625400    0.36172400
 H                 -2.23501900    5.37316600    2.12303900
 H                  3.66589700    0.00005200   -1.51473600
 H                  4.58028500    0.00007500   -0.15429000
 H                  3.75217900    0.00004000    1.42359900
 P                  3.29163200    2.36197900    0.06419300
 P                  3.29181400   -2.36192800    0.06415600
 N                  1.21547200   -0.00003600    1.31195000
 C                 -0.01411500   -0.00004000    0.71986000
 C                 -1.27150700   -0.00003000    1.37939900
 C                 -1.15870000   -0.00000800    2.78586900
 H                 -2.05094200    0.00001100    3.40326300
 C                  0.08716500   -0.00000900    3.41623500
 H                  0.16412700    0.00001000    4.49993700
 C                  1.25489000   -0.00002100    2.65746900
 H                  2.23743500   -0.00000400    3.11077100
 C                  2.55377800    3.38292200   -1.33656700
 H                  1.49613900    3.12924500   -1.22973700
 C                  2.69644100    4.90827000   -1.24268400
 H                  2.23506000    5.37319700   -2.12313000
 H                  2.20599300    5.32621100   -0.36182000
 H                  3.74779900    5.21613400   -1.22667600
 C                  2.99482400    2.90042900   -2.73032200
 H                  3.89588500    3.42365400   -3.06316400
 H                  3.19866800    1.82975700   -2.75468700
 H                  2.20718900    3.11368000   -3.46227100
 C                  5.10173800    2.87193200    0.16842100
 H                  5.08916800    3.95976000    0.30137900
 C                  5.90720400    2.55594100   -1.09992600
 H                  5.81829600    1.50025600   -1.37451900
 H                  5.59544700    3.15788300   -1.95494100
 H                  6.96895500    2.76638100   -0.92122200
 C                  5.79725000    2.24035800    1.38690300
 H                  6.76439800    2.73047900    1.55212300
 H                  5.21848500    2.32299900    2.31068300
 H                  5.98280100    1.17752200    1.21441300
 C                  2.58003900    3.12911200    1.64244800
 H                  2.76601200    2.33098800    2.36968200
 C                  3.22183600    4.41562000    2.18874700
 H                  2.71206400    4.69864800    3.11839300
 H                  4.28121800    4.29824800    2.42665900
 H                  3.12508500    5.25671200    1.49799200
 C                  1.05860000    3.30217900    1.53145400
 H                  0.79727900    4.17874600    0.93129200
 H                  0.57926500    2.43287200    1.08318100
 H                  0.62591900    3.44615800    2.52804200
 C                  2.58041200   -3.12914700    1.64244900
 H                  2.76646100   -2.33106500    2.36971000
 C                  1.05896600   -3.30221800    1.53160500
 H                  0.62638900   -3.44626400    2.52822800
 H                  0.57958200   -2.43288100    1.08343800
 H                  0.79758800   -4.17874600    0.93141000
 C                  3.22227100   -4.41569100    2.18859000
 H                  3.12543900   -5.25673700    1.49779000
 H                  4.28168100   -4.29833600    2.42638800
 H                  2.71260600   -4.69878000    3.11827600
 C                  5.10196400   -2.87175800    0.16821600
 H                  5.08947800   -3.95958200    0.30120700
 C                  5.90727400   -2.55575600   -1.10022800
 H                  6.96905500   -2.76613600   -0.92163600
 H                  5.59545300   -3.15773500   -1.95519400
 H                  5.81828100   -1.50008200   -1.37483700
 C                  5.79756500   -2.24010200    1.38660500
 H                  5.98303800   -1.17726100    1.21405800
 H                  5.21889900   -2.32274100    2.31044700
 H                  6.76475700   -2.73016200    1.55174300
 C                  2.55391500   -3.38290900   -1.33655100
 H                  1.49626300   -3.12931800   -1.22962500
 C                  2.99480600   -2.90036300   -2.73033800
 H                  2.20714000   -3.11370100   -3.46222900
 H                  3.19852800   -1.82966800   -2.75471600
 H                  3.89590100   -3.42348700   -3.06324600
 C                  2.69671200   -4.90824500   -1.24269200
 H                  3.74809700   -5.21602300   -1.22679300
 H                  2.20638900   -5.32623100   -0.36177900
 H                  2.23527900   -5.37320500   -2.12309300
 Os                 2.97324400    0.00001500   -0.04831100
 Os                -2.97324200   -0.00002400    0.04830700
150
 6 T1 (THF)
 H                 -3.55689400    0.00369300   -1.64020600
 H                 -4.49855900    0.00399300   -0.38059400
 H                 -3.73761800    0.00162700    1.29327700
 P                 -3.33141100    2.36208800    0.09825900
 P                 -3.33629100   -2.35715300    0.09244200
 N                 -1.21395500   -0.00038800    1.27596900
 C                  0.04157600   -0.00044800    0.67055100
 C                  1.30026600   -0.00098300    1.37335100
 C                  1.17308400   -0.00033500    2.76679900
 H                  2.05801100   -0.00034400    3.39517800
 C                 -0.09905300    0.00058000    3.39514800
 H                 -0.18913800    0.00126600    4.47759400
 C                 -1.25131300    0.00048400    2.62065300
 H                 -2.23811700    0.00102200    3.07102700
 C                 -2.62646900    3.40549100   -1.30123200
 H                 -1.56226700    3.17307600   -1.20876700
 C                 -2.81323700    4.92291100   -1.15881200
 H                 -2.37471200    5.42105100   -2.03208700
 H                 -2.32251200    5.32903400   -0.27298000
 H                 -3.87257000    5.19958200   -1.12371800
 C                 -3.07270200    2.94940900   -2.70037400
 H                 -4.02047500    3.41318200   -2.98688800
 H                 -3.18417800    1.86781700   -2.77131300
 H                 -2.32268700    3.26016400   -3.43644800
 C                 -5.15003100    2.79740100    0.24796200
 H                 -5.16286800    3.88141400    0.40842500
 C                 -5.97004600    2.49062600   -1.01281400
 H                 -5.86161100    1.44480500   -1.31665600
 H                 -5.69120000    3.12208100   -1.85763800
 H                 -7.03195700    2.66918300   -0.80577500
 C                 -5.79549200    2.11538900    1.46605600
 H                 -6.77155300    2.57338300    1.66411100
 H                 -5.19839200    2.19269700    2.37830300
 H                 -5.95569300    1.05338600    1.27006600
 C                 -2.59427500    3.07026500    1.68239200
 H                 -2.75635400    2.24697200    2.38541700
 C                 -3.24685700    4.32974500    2.27650800
 H                 -2.72527400    4.58700100    3.20641100
 H                 -4.30076300    4.19020900    2.52671500
 H                 -3.17033600    5.19367800    1.61229100
 C                 -1.07797600    3.26452300    1.54113100
 H                 -0.84130000    4.16245800    0.96295400
 H                 -0.59901100    2.41233000    1.06043900
 H                 -0.63001400    3.38293400    2.53362400
 C                 -2.61714600   -3.06082500    1.68708800
 H                 -2.77944800   -2.23199700    2.38342900
 C                 -1.10084500   -3.26633600    1.55957000
 H                 -0.66169800   -3.38187500    2.55632600
 H                 -0.61237000   -2.41992800    1.07800200
 H                 -0.86537500   -4.16920400    0.98845100
 C                 -3.28456700   -4.31121200    2.28351200
 H                 -3.21093500   -5.17973900    1.62484100
 H                 -4.33906100   -4.16021600    2.52474600
 H                 -2.77236800   -4.56765100    3.21883500
 C                 -5.15622300   -2.79328500    0.21815400
 H                 -5.17002000   -3.87506700    0.39228900
 C                 -5.95405900   -2.50458200   -1.06097900
 H                 -7.01988400   -2.67661800   -0.86903400
 H                 -5.66303100   -3.15107900   -1.89020400
 H                 -5.83723100   -1.46418800   -1.38019700
 C                 -5.82400300   -2.09664500    1.41549300
 H                 -5.99358500   -1.04061800    1.19612000
 H                 -5.23691800   -2.14975500    2.33607400
 H                 -6.79750300   -2.56145800    1.61025400
 C                 -2.61640600   -3.40668200   -1.29454100
 H                 -1.55207700   -3.18543200   -1.18237900
 C                 -3.03078300   -2.94713500   -2.70227600
 H                 -2.26936100   -3.26565000   -3.42321100
 H                 -3.12955300   -1.86457400   -2.77555400
 H                 -3.97727700   -3.40118400   -3.00778200
 C                 -2.82100700   -4.92198100   -1.15390400
 H                 -3.88351500   -5.18821700   -1.14300300
 H                 -2.35516200   -5.33108700   -0.25603600
 H                 -2.36711800   -5.42602700   -2.01586600
 H                  3.67572200   -0.00259400    1.54459900
 H                  4.61975500   -0.00558900    0.19148800
 H                  3.79992700   -0.00589200   -1.41033000
 P                  3.29108700   -2.36737800   -0.05131500
 P                  3.29958900    2.36082700   -0.05601700
 N                  1.29045600    0.00076500   -1.34084900
 C                  0.03392000    0.00278000   -0.72500600
 C                 -1.23087400    0.00881700   -1.44363800
 C                 -1.11793200    0.01542800   -2.84038300
 H                 -2.00955500    0.02136300   -3.45902600
 C                  0.15373700    0.01268300   -3.46881000
 H                  0.24897800    0.01602700   -4.55005200
 C                  1.30307200    0.00498000   -2.68577200
 H                  2.28734700    0.00249300   -3.14263800
 C                  2.55407500   -3.37468300    1.36172700
 H                  1.50056800   -3.09567700    1.27345100
 C                  2.66195900   -4.90256200    1.26194600
 H                  2.20321600   -5.36060100    2.14756100
 H                  2.15103400   -5.30775000    0.38679200
 H                  3.70615000   -5.23310500    1.23042900
 C                  3.02768000   -2.90731800    2.74992300
 H                  3.92867200   -3.44347400    3.06219200
 H                  3.24129400   -1.83880800    2.77785800
 H                  2.25113200   -3.11690700    3.49479400
 C                  5.08947700   -2.91484400   -0.18364700
 H                  5.05600300   -4.00185700   -0.32048000
 C                  5.91963800   -2.61793300    1.07348500
 H                  5.84892000   -1.56288300    1.35618500
 H                  5.61335300   -3.22111600    1.92967800
 H                  6.97571600   -2.84124800    0.87698100
 C                  5.77841400   -2.29037000   -1.40968900
 H                  6.73524800   -2.79528800   -1.59053600
 H                  5.18478200   -2.36040400   -2.32512400
 H                  5.98242500   -1.23092700   -1.23636500
 C                  2.53925600   -3.12247000   -1.61702700
 H                  2.72522400   -2.32575600   -2.34541900
 C                  3.14970100   -4.41794100   -2.17737400
 H                  2.61794400   -4.69212700   -3.09746300
 H                  4.20611400   -4.31680100   -2.43566200
 H                  3.05372400   -5.25877600   -1.48594100
 C                  1.01724800   -3.26909200   -1.47883500
 H                  0.75235400   -4.14942300   -0.88539100
 H                  0.56388500   -2.39618900   -1.01024700
 H                  0.56381900   -3.39081700   -2.46927700
 C                  2.55106800    3.11710500   -1.62297900
 H                  2.73382100    2.31870700   -2.35026800
 C                  1.02954100    3.27130600   -1.48633000
 H                  0.57801000    3.39485800   -2.47738400
 H                  0.57111300    2.40105200   -1.01788000
 H                  0.76825000    4.15324200   -0.89373400
 C                  3.16787400    4.40886900   -2.18505700
 H                  3.07584900    5.25120200   -1.49492300
 H                  4.22381700    4.30226200   -2.44304600
 H                  2.63760100    4.68422000   -3.10565100
 C                  5.10011800    2.90102400   -0.18883500
 H                  5.07087600    3.98785800   -0.32786200
 C                  5.92835800    2.60353000    1.06942000
 H                  6.98543900    2.82221700    0.87310200
 H                  5.62391700    3.20983400    1.92408500
 H                  5.85322300    1.54940400    1.35440300
 C                  5.78721800    2.27147300   -1.41325400
 H                  5.98701500    1.21161000   -1.23764300
 H                  5.19423800    2.34189600   -2.32908900
 H                  6.74608300    2.77230300   -1.59471200
 C                  2.56677400    3.37365800    1.35507400
 H                  1.51202500    3.10028100    1.26571500
 C                  3.03576000    2.90518000    2.74438900
 H                  2.25958200    3.12051900    3.48803100
 H                  3.24263800    1.83540000    2.77385800
 H                  3.93969500    3.43604800    3.05719800
 C                  2.68297800    4.90081400    1.25361700
 H                  3.72894400    5.22577900    1.22282100
 H                  2.17512000    5.30764600    0.37743000
 H                  2.22573400    5.36237500    2.13818000
 Os                 3.01151400   -0.00291400    0.06160200
 Os                -2.90407100    0.00225700   -0.15976300
153
 7 So (THF)
 H                 -3.63633500    0.00001200   -1.53550100
 H                 -4.56054000    0.00000300   -0.15674300
 H                 -3.79313800   -0.00002500    1.34856900
 P                 -3.26533900    2.36585500   -0.03918400
 P                 -3.26536500   -2.36586200   -0.03923900
 N                 -1.18450300    0.00002800    1.37379700
 C                  0.04213000    0.00002100    0.75604300
 C                  1.31623700    0.00002000    1.38164400
 C                  1.23655400    0.00002100    2.78705500
 H                  2.14076000    0.00001200    3.38707600
 C                  0.00886000    0.00002200    3.43916900
 H                 -0.02928600    0.00001800    4.52473300
 C                 -1.20026900    0.00002500    2.72979200
 C                 -2.54843500    3.29731100   -1.51370600
 H                 -1.49759100    3.00366000   -1.43851800
 C                 -2.62609500    4.83006500   -1.48597000
 H                 -2.19851200    5.23355100   -2.41258200
 H                 -2.06912300    5.26819900   -0.65634400
 H                 -3.66192600    5.18215200   -1.42626200
 C                 -3.06729400    2.77806500   -2.86676200
 H                 -3.96097600    3.32503600   -3.18129800
 H                 -3.31340300    1.71633500   -2.83982800
 H                 -2.30437100    2.93206000   -3.63861200
 C                 -5.07581300    2.87853400    0.07239200
 H                 -5.06715900    3.97360200    0.12147200
 C                 -5.92079900    2.46227700   -1.14040800
 H                 -5.84430800    1.38678900   -1.32700000
 H                 -5.63388600    2.98682000   -2.05290300
 H                 -6.97569000    2.69387000   -0.94743200
 C                 -5.72879200    2.33627500    1.35658100
 H                 -6.70671200    2.81157100    1.50025700
 H                 -5.13629000    2.51792900    2.25717500
 H                 -5.88583200    1.25729000    1.28140600
 C                 -2.53539600    3.23917900    1.47444700
 H                 -2.74367300    2.50853900    2.26040100
 C                 -3.14352500    4.57884400    1.92342400
 H                 -2.63313600    4.90958700    2.83690600
 H                 -4.20779200    4.50857400    2.15844600
 H                 -3.01700500    5.36804600    1.17900700
 C                 -1.01032800    3.35739600    1.35996800
 H                 -0.71951400    4.17649300    0.69683700
 H                 -0.55771500    2.44113800    0.98270400
 H                 -0.57800000    3.56410900    2.34582600
 C                 -2.53549600   -3.23922400    1.47440900
 H                 -2.74397400   -2.50868300    2.26040300
 C                 -1.01039600   -3.35721400    1.36011600
 H                 -0.57816700   -3.56395600    2.34601100
 H                 -0.55786500   -2.44085700    0.98299500
 H                 -0.71937800   -4.17620800    0.69694800
 C                 -3.14348900   -4.57901900    1.92318100
 H                 -3.01675500   -5.36813400    1.17870700
 H                 -4.20779700   -4.50893000    2.15807100
 H                 -2.63317000   -4.90977400    2.83669800
 C                 -5.07585300   -2.87852000    0.07223200
 H                 -5.06720900   -3.97358300    0.12143600
 C                 -5.92073000   -2.46239600   -1.14069000
 H                 -6.97563900   -2.69396400   -0.94778100
 H                 -5.63373800   -2.98704200   -2.05310000
 H                 -5.84422000   -1.38692900   -1.32739600
 C                 -5.72894600   -2.33610100    1.35629500
 H                 -5.88597300   -1.25712400    1.28097400
 H                 -5.13653100   -2.51764700    2.25696800
 H                 -6.70688300   -2.81137200    1.49993800
 C                 -2.54839200   -3.29728600   -1.51374700
 H                 -1.49752400   -3.00375800   -1.43841100
 C                 -3.06702800   -2.77787300   -2.86682500
 H                 -2.30404100   -2.93192300   -3.63860000
 H                 -3.31298800   -1.71610900   -2.83984700
 H                 -3.96075200   -3.32469600   -3.18149700
 C                 -2.62623100   -4.83003300   -1.48614100
 H                 -3.66211000   -5.18200700   -1.42659600
 H                 -2.06941900   -5.26829600   -0.65647600
 H                 -2.19857300   -5.23349600   -2.41272800
 H                  3.71085600    0.00002700    1.50983000
 H                  4.62134500   -0.00000600    0.14779900
 H                  3.78768100   -0.00003100   -1.42997100
 P                  3.33414200   -2.36108800   -0.07995500
 P                  3.33415400    2.36107700   -0.08005300
 N                  1.24511300   -0.00001900   -1.28328200
 C                  0.01374600   -0.00000200   -0.68899400
 C                 -1.23414400   -0.00001300   -1.36090600
 C                 -1.11760400   -0.00004600   -2.76683700
 H                 -2.00797000   -0.00006500   -3.38538300
 C                  0.12843000   -0.00006000   -3.39452800
 H                  0.21026300   -0.00008600   -4.47792600
 C                  1.29016400   -0.00004600   -2.62935000
 H                  2.27485500   -0.00005800   -3.07712500
 C                  2.57893700   -3.39480700    1.30131300
 H                  1.52449600   -3.13229400    1.18781900
 C                  2.71176000   -4.91990900    1.19194700
 H                  2.23764400   -5.39130400    2.06218500
 H                  2.22803000   -5.32472800    0.30130600
 H                  3.76108500   -5.23498700    1.18384500
 C                  3.01113000   -2.93034000    2.70421300
 H                  3.90089300   -3.46944400    3.04222400
 H                  3.23022900   -1.86293700    2.73997900
 H                  2.21258600   -3.13794400    3.42590300
 C                  5.14652800   -2.86829500   -0.16373600
 H                  5.13702500   -3.95530900   -0.30375500
 C                  5.93554300   -2.55938000    1.11666300
 H                  5.84147400   -1.50564900    1.39679600
 H                  5.61411800   -3.16729600    1.96372700
 H                  6.99978700   -2.76708600    0.94981400
 C                  5.85769800   -2.22811200   -1.36864500
 H                  6.82741500   -2.71638900   -1.52419900
 H                  5.29173600   -2.30452600   -2.30077400
 H                  6.04011500   -1.16646600   -1.18635900
 C                  2.64802600   -3.11548300   -1.67665200
 H                  2.84650500   -2.31076800   -2.39309500
 C                  3.30124300   -4.39658500   -2.22275300
 H                  2.80668200   -4.67336900   -3.16246700
 H                  4.36399900   -4.27607200   -2.44305300
 H                  3.19469000   -5.24304500   -1.53998900
 C                  1.12488800   -3.29388400   -1.59723100
 H                  0.85649300   -4.18383200   -1.02105700
 H                  0.63335400   -2.43667600   -1.13951300
 H                  0.71158900   -3.41917600   -2.60453600
 C                  2.64804300    3.11539600   -1.67678800
 H                  2.84654700    2.31065600   -2.39319700
 C                  1.12490000    3.29376900   -1.59739900
 H                  0.71161500    3.41901100   -2.60471600
 H                  0.63337600    2.43656900   -1.13965500
 H                  0.85647600    4.18373500   -1.02126600
 C                  3.30124500    4.39648600   -2.22293200
 H                  3.19467100    5.24297200   -1.54020400
 H                  4.36400600    4.27598100   -2.44321500
 H                  2.80669200    4.67322600   -3.16266400
 C                  5.14654300    2.86827200   -0.16386600
 H                  5.13704500    3.95528900   -0.30386600
 C                  5.93558900    2.55932800    1.11650700
 H                  6.99983100    2.76701900    0.94962900
 H                  5.61419900    3.16723800    1.96358700
 H                  5.84151100    1.50559500    1.39662800
 C                  5.85767800    2.22810900   -1.36880500
 H                  6.04009300    1.16645800   -1.18654500
 H                  5.29169200    2.30454500   -2.30091800
 H                  6.82739400    2.71638300   -1.52437400
 C                  2.57895300    3.39486700    1.30116500
 H                  1.52451200    3.13235100    1.18768200
 C                  3.01114100    2.93046900    2.70409000
 H                  2.21258500    3.13808900    3.42576200
 H                  3.23026200    1.86307300    2.73990500
 H                  3.90088800    3.46960700    3.04208700
 C                  2.71178000    4.91996200    1.19172500
 H                  3.76110600    5.23503800    1.18361200
 H                  2.22805600    5.32473900    0.30106100
 H                  2.23766200    5.39140200    2.06193700
 Os                 3.01271300   -0.00000200    0.04511200
 Os                -2.95576900   -0.00000700   -0.06898200
 C                 -2.49211800    0.00000700    3.50441000
 H                 -3.10606700    0.87385800    3.27555600
 H                 -3.10600900   -0.87389900    3.27560500
 H                 -2.28062000    0.00004300    4.57734800
153
 7 T1 (THF)
 H                 -3.63808900   -0.00498400   -1.57257400
 H                 -4.59121000   -0.00556100   -0.21317400
 H                 -3.83822100    0.00216500    1.32442300
 P                 -3.27009500    2.36675600   -0.05528600
 P                 -3.26233500   -2.37191100   -0.03783200
 N                 -1.25490100    0.00081700    1.38841300
 C                 -0.00111100   -0.00059300    0.74772700
 C                  1.28782400   -0.00359300    1.43193800
 C                  1.20285700   -0.00718500    2.82901200
 H                  2.10480000   -0.01041300    3.43241700
 C                 -0.04958500   -0.00482900    3.47680600
 H                 -0.10548800   -0.00581800    4.56068000
 C                 -1.24445600    0.00015600    2.74466900
 C                 -2.55336600    3.29139000   -1.53521700
 H                 -1.50629600    2.98082100   -1.47098800
 C                 -2.61003000    4.82490100   -1.49967700
 H                 -2.18396500    5.22729300   -2.42758100
 H                 -2.04162800    5.25179500   -0.67195700
 H                 -3.64062800    5.19064600   -1.43081200
 C                 -3.09149100    2.78596500   -2.88584600
 H                 -3.98472800    3.34146300   -3.18679400
 H                 -3.34159100    1.72529200   -2.86320600
 H                 -2.33534000    2.94047500   -3.66430300
 C                 -5.07098000    2.90810400    0.07692900
 H                 -5.04572100    4.00247400    0.13566400
 C                 -5.93277600    2.51504300   -1.13164800
 H                 -5.86904600    1.44105300   -1.33160400
 H                 -5.64919800    3.04720900   -2.04082200
 H                 -6.98334700    2.75517900   -0.92563100
 C                 -5.71959000    2.36386800    1.36233700
 H                 -6.68931400    2.85160200    1.51992700
 H                 -5.11526800    2.52910700    2.25832600
 H                 -5.89164400    1.28771500    1.27954700
 C                 -2.50821800    3.22372800    1.45143400
 H                 -2.71122900    2.48978800    2.23514200
 C                 -3.09521300    4.56664200    1.91812100
 H                 -2.56553300    4.88797900    2.82405600
 H                 -4.15578900    4.50526500    2.17210000
 H                 -2.97497300    5.35888400    1.17565000
 C                 -0.98372100    3.32464400    1.31445900
 H                 -0.69322700    4.15094400    0.65983400
 H                 -0.55004000    2.40741100    0.91694800
 H                 -0.53483500    3.50992600    2.29728500
 C                 -2.49070300   -3.21751200    1.47084100
 H                 -2.68859200   -2.47823500    2.25072700
 C                 -0.96695200   -3.32057100    1.32607800
 H                 -0.51311400   -3.49983000    2.30772400
 H                 -0.53424600   -2.40650200    0.92040100
 H                 -0.68080000   -4.15145800    0.67539200
 C                 -3.07536500   -4.55682400    1.95077300
 H                 -2.96113500   -5.35421900    1.21283900
 H                 -4.13399100   -4.49287600    2.21216000
 H                 -2.53934900   -4.87244800    2.85498800
 C                 -5.06082600   -2.91827000    0.10552200
 H                 -5.03168200   -4.01189900    0.17453500
 C                 -5.92730500   -2.54008400   -1.10434900
 H                 -6.97656600   -2.78120700   -0.89286900
 H                 -5.64469700   -3.08088200   -2.00875500
 H                 -5.86746900   -1.46800600   -1.31564600
 C                 -5.70736400   -2.36430200    1.38767200
 H                 -5.88483900   -1.28987100    1.29470800
 H                 -5.09867500   -2.51756800    2.28288700
 H                 -6.67410900   -2.85507900    1.55390700
 C                 -2.54990500   -3.30434000   -1.51492400
 H                 -1.50231600   -2.99518800   -1.45384800
 C                 -3.08889300   -2.80438500   -2.86728100
 H                 -2.33446600   -2.96520500   -3.64615400
 H                 -3.33561900   -1.74284400   -2.84974300
 H                 -3.98429300   -3.35858500   -3.16411000
 C                 -2.60887700   -4.83754800   -1.47154800
 H                 -3.64000900   -5.20137700   -1.40062300
 H                 -2.04106300   -5.26095400   -0.64163000
 H                 -2.18356800   -5.24546700   -2.39738200
 H                  3.61628400   -0.00087800    1.62026800
 H                  4.55019400    0.00484400    0.34350900
 H                  3.77301300    0.00844200   -1.31644100
 P                  3.37279200   -2.35748100   -0.11231700
 P                  3.36277500    2.36378800   -0.09687100
 N                  1.24652100    0.00094600   -1.25985600
 C                 -0.01098200   -0.00047700   -0.64925600
 C                 -1.26229400   -0.00349600   -1.36299300
 C                 -1.13236400   -0.00590100   -2.75737300
 H                 -2.01640700   -0.00888900   -3.38555000
 C                  0.13729400   -0.00389100   -3.38352700
 H                  0.23164400   -0.00501100   -4.46554900
 C                  1.28610400   -0.00024100   -2.60264700
 H                  2.27398800    0.00171400   -3.04993900
 C                  2.65366400   -3.41825000    1.26582900
 H                  1.59153600   -3.18274500    1.16325900
 C                  2.83728900   -4.93486600    1.11334200
 H                  2.38728500   -5.43961600    1.97707200
 H                  2.35570600   -5.33203900    0.21838700
 H                  3.89609300   -5.21482000    1.08801100
 C                  3.08425800   -2.97444200    2.67422100
 H                  4.02051600   -3.45371400    2.97323000
 H                  3.21166700   -1.89492100    2.75071500
 H                  2.31867100   -3.27579400    3.39820400
 C                  5.19464200   -2.79341800   -0.23928800
 H                  5.21044800   -3.87619700   -0.40768300
 C                  5.99603800   -2.49631600    1.03578900
 H                  5.88154600   -1.45318300    1.34640100
 H                  5.70543000   -3.13505000    1.87111400
 H                  7.06126200   -2.67209500    0.84335200
 C                  5.85995800   -2.10272300   -1.44187000
 H                  6.83958100   -2.55865100   -1.62729700
 H                  5.27789200   -2.17380800   -2.36427500
 H                  6.01584700   -1.04187200   -1.23616200
 C                  2.66592300   -3.05950300   -1.71532900
 H                  2.83831300   -2.23045300   -2.40917700
 C                  3.33404800   -4.31196600   -2.30758200
 H                  2.82827800   -4.56653300   -3.24702900
 H                  4.39091300   -4.16594900   -2.54070000
 H                  3.25190900   -5.18042800   -1.64984800
 C                  1.14798900   -3.26340200   -1.60709100
 H                  0.90649700   -4.17176500   -1.04803800
 H                  0.65432700   -2.42269500   -1.12164300
 H                  0.71949700   -3.36932000   -2.60969500
 C                  2.67032900    3.06287400   -1.70750300
 H                  2.85213900    2.23350100   -2.39858600
 C                  1.15057900    3.26309800   -1.61522200
 H                  0.73173500    3.36379700   -2.62243900
 H                  0.65425200    2.42303000   -1.13131000
 H                  0.90086000    4.17296400   -1.06225800
 C                  3.34253700    4.31608200   -2.29319800
 H                  3.25479200    5.18386300   -1.63516000
 H                  4.40135000    4.16995300   -2.51745600
 H                  2.84464700    4.57147600   -3.23662000
 C                  5.18295800    2.81298900   -0.19768900
 H                  5.19309800    3.89509400   -0.37065300
 C                  5.96632400    2.52709500    1.09111900
 H                  7.03354000    2.70636000    0.91346900
 H                  5.66060600    3.16959500    1.91801100
 H                  5.85179200    1.48522900    1.40610900
 C                  5.87310000    2.12168000   -1.38564800
 H                  6.04302000    1.06574100   -1.16570200
 H                  5.30098300    2.17383500   -2.31557000
 H                  6.84787300    2.59063800   -1.56394100
 C                  2.62013300    3.41740200    1.27398200
 H                  1.56146000    3.17359900    1.15890500
 C                  3.03760900    2.97629200    2.68746400
 H                  2.25611900    3.26144400    3.40089100
 H                  3.18300900    1.89897700    2.76291900
 H                  3.96062600    3.47118000    3.00178500
 C                  2.79326900    4.93557900    1.12449500
 H                  3.84998600    5.22411300    1.11394300
 H                  2.32102800    5.32961700    0.22316700
 H                  2.32731700    5.43610500    1.98221400
 Os                 2.95142100    0.00170300    0.14363200
 Os                -2.98600100   -0.00213600   -0.09064400
 C                 -2.54036800    0.00553600    3.50937300
 H                 -3.14722600    0.88062400    3.26313700
 H                 -3.15643500   -0.86250700    3.26133700
 H                 -2.34862400    0.00363900    4.58546700
158
 8 So (THF)
 H                  4.08248500   -0.15861000   -1.29585100
 H                  4.79113800   -0.15530900    0.33594600
 H                  3.78395400   -0.09261200    1.62723900
 H                 -3.31181900    0.09472800   -1.83738000
 H                 -4.29972400    0.22617500   -0.55214900
 P                  3.65669800    2.25111600   -0.00346700
 P                  3.42306400   -2.46039900    0.06580500
 P                 -2.87600400    2.49324800   -0.43544900
 P                 -3.13992300   -2.28150800   -0.44069200
 N                  1.53687400   -0.05890100   -1.38450000
 N                 -1.04798200    0.07904400    1.04610900
 C                 -0.94824200   -0.01339700   -1.59401200
 C                 -0.75604900   -0.09876800   -2.98711500
 H                 -1.61014400   -0.13143900   -3.65445400
 C                  0.52669100   -0.14116200   -3.54481200
 H                  0.66160100   -0.19732100   -4.62131600
 C                  1.65172300   -0.11067300   -2.72574100
 H                  2.65823100   -0.13701400   -3.12298000
 C                  0.27573300   -0.01531400   -0.87042700
 C                  0.21747200    0.03385300    0.56343900
 C                  1.40830400    0.03502300    1.32297900
 C                  1.15309400    0.11465200    2.71334900
 H                  1.98132300    0.12604900    3.41504400
 C                 -0.14047000    0.17670700    3.23140300
 H                 -0.29027500    0.23340400    4.30492100
 C                 -1.25670700    0.15155300    2.37943700
 C                 -2.67511300    0.13528400    2.74008300
 C                 -3.59327400    0.06363100    1.64307500
 C                 -4.94842700   -0.08111200    2.00634700
 H                 -5.69413300   -0.17371700    1.22318100
 C                 -5.38280600   -0.12041800    3.33297500
 H                 -6.44269400   -0.23567300    3.54958300
 C                 -4.46240800   -0.01213700    4.38021400
 H                 -4.79244700   -0.03554600    5.41503400
 C                 -3.10918000    0.11046100    4.07586400
 H                 -2.38333100    0.16911400    4.88286600
 C                  5.49398100    2.66315400    0.04250100
 H                  5.55057400    3.74960800   -0.09200700
 C                  6.25102500    1.98841000   -1.11492800
 H                  7.25902000    2.41390100   -1.19108900
 H                  5.76342300    2.11115700   -2.08551500
 H                  6.35057600    0.91544400   -0.93514800
 C                  6.17711600    2.30979000    1.37138200
 H                  6.01919600    1.25868300    1.63172200
 H                  5.82334900    2.92320600    2.20128100
 H                  7.25828800    2.47272000    1.28139800
 C                  3.12960600    3.01587200   -1.65122100
 H                  3.35055700    2.19669900   -2.34519000
 C                  1.61274200    3.23977500   -1.67527300
 H                  1.33009100    4.14141000   -1.12425800
 H                  1.07560000    2.39806600   -1.24061400
 H                  1.26636500    3.36312900   -2.70761800
 C                  3.86402900    4.26874600   -2.15574600
 H                  3.46007800    4.54563200   -3.13784000
 H                  4.93774200    4.11403500   -2.28169200
 H                  3.72505100    5.12771300   -1.49507000
 C                  2.84997200    3.33387000    1.31049400
 H                  1.79509800    3.11127800    1.12798100
 C                  3.05291400    4.85070100    1.19234900
 H                  2.54718400    5.35305700    2.02664500
 H                  2.64147900    5.26269800    0.26924200
 H                  4.11303400    5.12256500    1.24413900
 C                  3.16748900    2.87414800    2.74513900
 H                  4.05889900    3.37654200    3.13193500
 H                  3.33075000    1.79816000    2.81271600
 H                  2.33506500    3.13376300    3.40917200
 C                  5.21141200   -3.03961800    0.18885500
 H                  5.17182500   -4.12827100    0.06935900
 C                  6.07529400   -2.45527200   -0.94256600
 H                  6.28405400   -1.39891900   -0.75879500
 H                  5.60944900   -2.52676700   -1.92886600
 H                  7.03332000   -2.98756500   -0.98468900
 C                  5.86974000   -2.73288300    1.54151200
 H                  6.93401500   -2.99568500    1.49790300
 H                  5.42740300   -3.30113900    2.36121500
 H                  5.79912600   -1.66858000    1.78574400
 C                  2.88376600   -3.22625900   -1.58323300
 H                  3.18384700   -2.44371900   -2.28917900
 C                  1.35657700   -3.36112600   -1.66764700
 H                  1.05279800   -3.51485400   -2.70921700
 H                  0.84228600   -2.47447900   -1.29971500
 H                  1.00187200   -4.22235400   -1.09485400
 C                  3.54908300   -4.53913100   -2.03069500
 H                  3.34105600   -5.36608300   -1.34727300
 H                  4.63277700   -4.45743300   -2.13621600
 H                  3.15012900   -4.82194700   -3.01305700
 C                  2.47830700   -3.42868000    1.37559100
 H                  1.45390600   -3.13500600    1.13370700
 C                  2.75734600   -2.93686300    2.80699000
 H                  1.88052800   -3.12394200    3.43769900
 H                  2.97671800   -1.86964500    2.84184800
 H                  3.59953900   -3.47249200    3.25448600
 C                  2.57314800   -4.95952600    1.31848100
 H                  3.60685600   -5.30463700    1.43172900
 H                  2.17618300   -5.37466300    0.39028900
 H                  1.99430000   -5.39394600    2.14330800
 C                 -4.61585300    3.16888600   -0.69213500
 H                 -4.48800500    4.25761100   -0.70853000
 C                 -5.26985100    2.74309300   -2.01563200
 H                 -5.26006500    1.65478400   -2.12990800
 H                 -4.78921200    3.18291700   -2.88919500
 H                 -6.31749300    3.06846800   -2.02062600
 C                 -5.56189700    2.80237200    0.46253700
 H                 -6.44285400    3.45498300    0.43411200
 H                 -5.11124900    2.88705000    1.45311100
 H                 -5.90801700    1.77374200    0.35293800
 C                 -1.85207800    3.29324700   -1.79702000
 H                 -0.86671100    2.89028900   -1.55996100
 C                 -1.76304400    4.82628300   -1.80292900
 H                 -1.15158100    5.14937000   -2.65464600
 H                 -1.30169500    5.23238900   -0.90189100
 H                 -2.74961800    5.28797500   -1.91967600
 C                 -2.22006300    2.79972400   -3.20913000
 H                 -2.94015400    3.47397700   -3.68188000
 H                 -2.64683100    1.79698500   -3.20991600
 H                 -1.32476700    2.78569600   -3.84036000
 C                 -2.33398600    3.35719900    1.15585700
 H                 -2.71031300    2.66318800    1.91481500
 C                 -2.91434800    4.74724300    1.46682000
 H                 -2.53870800    5.07512200    2.44427100
 H                 -4.00458800    4.75378100    1.52379200
 H                 -2.61218900    5.49991300    0.73476100
 C                 -0.80190800    3.38581500    1.27811400
 H                 -0.36472900    4.17320800    0.65813900
 H                 -0.34392200    2.44100700    0.99015500
 H                 -0.51709600    3.59134400    2.31609000
 C                 -2.60370100   -3.43258000    0.95779900
 H                 -2.75647700   -4.43909600    0.55679500
 C                 -3.41835300   -3.33572400    2.25493600
 H                 -3.03139700   -4.07378500    2.96906100
 H                 -4.47895900   -3.55468500    2.10651600
 H                 -3.33553900   -2.35158700    2.71684200
 C                 -1.10757700   -3.26739000    1.24733600
 H                 -0.90858700   -2.35185300    1.80598500
 H                 -0.51619900   -3.23145800    0.33267900
 H                 -0.74643300   -4.11180200    1.84673500
 C                 -2.30940000   -3.08639800   -1.93956600
 H                 -1.33887100   -2.58461600   -1.93654200
 C                 -3.01490700   -2.70069200   -3.24841100
 H                 -2.34451100   -2.88301900   -4.09675000
 H                 -3.30409300   -1.64756700   -3.26950100
 H                 -3.91449600   -3.30409400   -3.40485400
 C                 -2.04831400   -4.60008500   -1.90675700
 H                 -2.97187700   -5.18271900   -1.85435700
 H                 -1.40873600   -4.90159100   -1.07421700
 H                 -1.53078000   -4.89070100   -2.82940300
 C                 -4.98901900   -2.68433400   -0.51658800
 H                 -5.30953400   -2.36344900    0.48104300
 C                 -5.81726800   -1.87169100   -1.52407400
 H                 -5.62236900   -2.17289200   -2.55621800
 H                 -5.62935700   -0.80070500   -1.44308100
 H                 -6.88318600   -2.04357700   -1.32943700
 C                 -5.32240200   -4.17782600   -0.66959300
 H                 -6.39737200   -4.32893200   -0.51230900
 H                 -4.79758200   -4.81599000    0.04498500
 H                 -5.08995300   -4.53424000   -1.67771900
 Os                -2.71394700    0.09130300   -0.32553600
 Os                 3.20012200   -0.08479600    0.11494400
158
 8 T1 (THF)
 H                  4.06613600   -0.14379700   -1.23407900
 H                  4.74066500   -0.14177200    0.44993700
 H                  3.71703300   -0.07935700    1.69140000
 H                 -3.32450400    0.07586800   -1.84547200
 H                 -4.31584600    0.20583000   -0.57641500
 P                  3.66129600    2.26033200   -0.00836400
 P                  3.44569100   -2.45637500    0.04751600
 P                 -2.88032900    2.50129400   -0.44546000
 P                 -3.11683700   -2.30716200   -0.43466200
 N                  1.54506200   -0.04853600   -1.38820100
 N                 -1.08197000    0.08036800    1.05029000
 C                 -0.98202600   -0.00731100   -1.59906500
 C                 -0.79497200   -0.08150700   -2.98128100
 H                 -1.64918000   -0.10969600   -3.64898800
 C                  0.50692500   -0.11328500   -3.54894000
 H                  0.64409900   -0.15601700   -4.62532600
 C                  1.63071000   -0.09032300   -2.72468500
 H                  2.63393400   -0.11478100   -3.13807400
 C                  0.25755700   -0.00653200   -0.84548100
 C                  0.19754000    0.03660100    0.53819600
 C                  1.40678200    0.03636200    1.34838900
 C                  1.14880800    0.11372300    2.72974300
 H                  1.97724500    0.12244100    3.43127900
 C                 -0.16155100    0.17589200    3.25190500
 H                 -0.31951600    0.22949400    4.32345800
 C                 -1.27216000    0.15157900    2.38361100
 C                 -2.68090600    0.13689100    2.73449000
 C                 -3.59652000    0.05510300    1.62392300
 C                 -4.95859200   -0.09874000    1.98302500
 H                 -5.69730500   -0.20286800    1.19501100
 C                 -5.39602300   -0.12910600    3.30219700
 H                 -6.45543800   -0.25063400    3.51680100
 C                 -4.47955800   -0.00256500    4.36039700
 H                 -4.82220900   -0.01866900    5.39111400
 C                 -3.12989600    0.12496700    4.07154100
 H                 -2.41066900    0.19635800    4.88267000
 C                  5.50223700    2.64420300    0.01010400
 H                  5.56657000    3.72832400   -0.13887100
 C                  6.23499100    1.94743000   -1.14931600
 H                  7.24870700    2.35570300   -1.23906000
 H                  5.73921000    2.06998200   -2.11565300
 H                  6.31806700    0.87501500   -0.96014300
 C                  6.19766900    2.30057600    1.33495000
 H                  6.03352300    1.25457700    1.61166500
 H                  5.86079600    2.92857100    2.16078900
 H                  7.27881100    2.45159000    1.22801300
 C                  3.11365500    2.99228800   -1.65871800
 H                  3.32414500    2.16047100   -2.33996900
 C                  1.59714700    3.21888600   -1.66445200
 H                  1.32645300    4.13564400   -1.13282000
 H                  1.06478600    2.38855400   -1.20230100
 H                  1.23903900    3.31656100   -2.69516800
 C                  3.84757500    4.23424300   -2.18987400
 H                  3.43180000    4.49670700   -3.17072300
 H                  4.91905000    4.07338700   -2.32697800
 H                  3.71942500    5.10364600   -1.54073800
 C                  2.87479100    3.34911400    1.31077800
 H                  1.81767300    3.12845600    1.14164300
 C                  3.08827000    4.86248800    1.16875700
 H                  2.59561300    5.37780900    2.00270400
 H                  2.66792300    5.26454000    0.24534300
 H                  4.15071000    5.12738500    1.20490900
 C                  3.20638100    2.90343200    2.74602200
 H                  4.11621400    3.38881800    3.11063200
 H                  3.33818100    1.82454400    2.82873500
 H                  2.39055200    3.19652500    3.41651100
 C                  5.24360400   -2.99835400    0.14659300
 H                  5.22055400   -4.08342500   -0.00510100
 C                  6.09168400   -2.36755700   -0.97123100
 H                  6.29482300   -1.31729100   -0.75140500
 H                  5.61779700   -2.40844900   -1.95543300
 H                  7.05324800   -2.89026500   -1.03926700
 C                  5.89885200   -2.72051400    1.50676600
 H                  6.96935600   -2.95272300    1.44966800
 H                  5.47526200   -3.32939600    2.30694200
 H                  5.80090300   -1.66771900    1.78912600
 C                  2.90009600   -3.17343600   -1.61530300
 H                  3.18201300   -2.36548900   -2.29887100
 C                  1.37395500   -3.32340900   -1.68061900
 H                  1.05743900   -3.44479200   -2.72233900
 H                  0.85854300   -2.45259000   -1.27725000
 H                  1.03928000   -4.20774500   -1.13120800
 C                  3.58072700   -4.46235000   -2.10586300
 H                  3.39181400   -5.31179900   -1.44484000
 H                  4.66193800   -4.36027400   -2.22001300
 H                  3.17512600   -4.72158700   -3.09174000
 C                  2.52294300   -3.45745100    1.34686400
 H                  1.49283600   -3.18384400    1.10761200
 C                  2.78832900   -2.98659100    2.78706000
 H                  1.92604400   -3.23746400    3.41554900
 H                  2.94543500   -1.90998000    2.84797300
 H                  3.66060000   -3.48717400    3.21671800
 C                  2.65891700   -4.98367900    1.25692100
 H                  3.69983200   -5.30451900    1.37393900
 H                  2.28086100   -5.38822400    0.31632800
 H                  2.08320200   -5.44833000    2.06710300
 C                 -4.62275200    3.18561900   -0.65463200
 H                 -4.48658200    4.27309400   -0.68930700
 C                 -5.32776600    2.74737700   -1.94778300
 H                 -5.32757100    1.65764000   -2.04821600
 H                 -4.87912100    3.17333300   -2.84471700
 H                 -6.37325200    3.07812100   -1.91661700
 C                 -5.53090000    2.83983000    0.53683500
 H                 -6.40632600    3.50030400    0.53214200
 H                 -5.04620200    2.93057300    1.51073700
 H                 -5.88948100    1.81354100    0.44951500
 C                 -1.88410200    3.27544200   -1.84080100
 H                 -0.90358300    2.83908200   -1.64530100
 C                 -1.75320400    4.80526900   -1.83874500
 H                 -1.16515500    5.11749600   -2.71068200
 H                 -1.24740500    5.19085100   -0.95281300
 H                 -2.73032800    5.29474200   -1.91545800
 C                 -2.32119300    2.80513900   -3.24086000
 H                 -3.05384000    3.49377200   -3.67201100
 H                 -2.75366300    1.80502100   -3.23648900
 H                 -1.45334900    2.79180200   -3.90918800
 C                 -2.29264700    3.35830000    1.13129000
 H                 -2.66678600    2.67181500    1.89814600
 C                 -2.84256100    4.75932900    1.44845900
 H                 -2.44160700    5.08316500    2.41712200
 H                 -3.93116100    4.78672700    1.52637200
 H                 -2.54046000    5.50358000    0.70785600
 C                 -0.75890800    3.35901200    1.22382300
 H                 -0.32297700    4.15885800    0.61945700
 H                 -0.32445900    2.41581000    0.89718800
 H                 -0.45140500    3.52680900    2.26197300
 C                 -2.56024700   -3.43938700    0.97012300
 H                 -2.70456000   -4.45038200    0.57701100
 C                 -3.37240700   -3.34054000    2.26870400
 H                 -2.97521900   -4.06801700    2.98788900
 H                 -4.43121100   -3.57177200    2.12606000
 H                 -3.29777800   -2.35236500    2.72337800
 C                 -1.06499900   -3.25663000    1.25309400
 H                 -0.87317800   -2.33681700    1.80635000
 H                 -0.47835100   -3.21484200    0.33574600
 H                 -0.69338100   -4.09647500    1.85254200
 C                 -2.28038300   -3.09832400   -1.93457400
 H                 -1.32261800   -2.57229200   -1.94191900
 C                 -3.00239000   -2.73620700   -3.24106800
 H                 -2.33226600   -2.91136200   -4.09099000
 H                 -3.30968600   -1.68870800   -3.26837100
 H                 -3.89095200   -3.35822700   -3.38809600
 C                 -1.99018700   -4.60618800   -1.89173600
 H                 -2.90264600   -5.20587000   -1.83408400
 H                 -1.34346000   -4.89035000   -1.05876800
 H                 -1.46902100   -4.89226700   -2.81364100
 C                 -4.96106800   -2.73196500   -0.50045100
 H                 -5.28223400   -2.40843500    0.49614400
 C                 -5.80364200   -1.93753900   -1.51050200
 H                 -5.61131900   -2.24610400   -2.54084400
 H                 -5.62724700   -0.86377100   -1.44056300
 H                 -6.86637900   -2.11961700   -1.30793100
 C                 -5.27460200   -4.23099700   -0.64142000
 H                 -6.34748600   -4.39485300   -0.48275600
 H                 -4.74144400   -4.85620200    0.07840400
 H                 -5.03724500   -4.59253100   -1.64650200
 Os                -2.73018900    0.08664700   -0.33063600
 Os                 3.15888600   -0.07647300    0.17133200
84
 9 So (THF)
 H                  0.01492900   -1.67615800    1.00130000
 P                  2.33554600   -0.69837400   -0.04050300
 C                  0.03894400    1.10928400    2.79686100
 H                  0.03226700    0.16278100    3.33183000
 C                  0.04620300    2.29834400    3.52512500
 H                  0.05020600    2.29330400    4.61221900
 C                  0.04535100    3.51487900    2.83231900
 H                  0.05007600    4.46124900    3.37059400
 C                  0.03056800    2.41790200    0.81837400
 C                  3.25428300    0.75085400   -0.85738600
 H                  2.54924500    1.05198000   -1.63907600
 C                  4.59977100    0.45665100   -1.54340900
 H                  4.96594600    1.38007100   -2.00911500
 H                  4.52696500   -0.29358600   -2.33294500
 H                  5.36546800    0.12694700   -0.83655900
 C                  3.41775100    1.93838800    0.10666000
 H                  4.22742600    1.75776300    0.82156900
 H                  2.51139300    2.15461800    0.67321600
 H                  3.67734800    2.83921100   -0.46144800
 C                  3.11401500   -0.82018300    1.67550800
 H                  2.97977400    0.20030600    2.05258700
 C                  4.61504100   -1.14632100    1.68129900
 H                  4.98851400   -1.14005400    2.71249000
 H                  5.20612400   -0.42222800    1.11754800
 H                  4.81309500   -2.14184300    1.27027000
 C                  2.36615800   -1.74653500    2.64720700
 H                  2.49744800   -2.80196100    2.39376100
 H                  1.29684000   -1.53835400    2.66586500
 H                  2.76419700   -1.60008900    3.65886000
 C                  2.96308700   -2.18445800   -1.00458600
 H                  4.05609000   -2.11460100   -0.97632400
 C                  2.54453200   -3.51907500   -0.37324700
 H                  1.46019700   -3.56023700   -0.22898700
 H                  3.02728600   -3.69117800    0.59139700
 H                  2.82898900   -4.34582900   -1.03560900
 C                  2.50573900   -2.13477900   -2.47226100
 H                  3.04506900   -2.89448700   -3.05063700
 H                  2.68229600   -1.16588200   -2.94840400
 H                  1.43553400   -2.34517800   -2.54205000
 H                 -0.05171300   -1.59245500   -1.23114100
 P                 -2.35696000   -0.67482500    0.01361800
 C                 -0.01608400    1.31323400   -2.65905000
 H                 -0.04342700    0.33600900   -3.12472100
 C                  0.02071700    2.47874600   -3.41456200
 H                  0.01614400    2.41899900   -4.49750400
 C                  0.06626000    3.70692900   -2.74774700
 H                  0.09747300    4.63817900   -3.30513600
 C                  0.03246900    2.50735400   -0.65483000
 C                 -3.24833800    0.68387200    0.99328000
 H                 -2.52734800    0.88152400    1.79222600
 C                 -4.59160800    0.34354500    1.65993500
 H                 -4.92964400    1.21528100    2.23408700
 H                 -4.52197800   -0.49290300    2.35851600
 H                 -5.37582000    0.11050000    0.93542300
 C                 -3.38197000    1.97389300    0.16699000
 H                 -4.19872600    1.89975500   -0.55878700
 H                 -2.47040000    2.22184700   -0.37868300
 H                 -3.60771900    2.81591900    0.83124100
 C                 -3.18824900   -0.61307400   -1.68493900
 H                 -3.01963200    0.43190600   -1.97281700
 C                 -4.70300400   -0.87011200   -1.66967600
 H                 -5.10114900   -0.78080300   -2.68777300
 H                 -5.24616200   -0.15898000   -1.04542500
 H                 -4.93593800   -1.88080000   -1.31776700
 C                 -2.52321600   -1.48046300   -2.76521400
 H                 -2.75086400   -2.54189500   -2.63282100
 H                 -1.43852300   -1.37490100   -2.76753100
 H                 -2.90702900   -1.18399100   -3.74913000
 C                 -2.95423000   -2.24643900    0.84785300
 H                 -4.04770200   -2.17778200    0.85917700
 C                 -2.55549700   -3.51785000    0.08708900
 H                 -1.47591600   -3.54657200   -0.08977300
 H                 -3.06290800   -3.60038800   -0.87679700
 H                 -2.82713800   -4.40088100    0.67849500
 C                 -2.45353900   -2.32299300    2.30046900
 H                 -2.97364100   -3.13279900    2.82593900
 H                 -2.61780000   -1.39986800    2.86321400
 H                 -1.38139000   -2.53533300    2.32456500
 N                 -0.01101100    1.31684600   -1.31279600
 N                  0.03666700    3.58293200    1.49943200
 C                  0.03269100    1.11320200    1.38600200
 C                  0.07259000    3.71791300   -1.35898400
 Ir                -0.00676400   -0.46161800   -0.02211600
 H                  0.10604400    4.64175000   -0.79420200
84
 9 T1 (THF) 
 H                 -0.00674000   -1.35784000    1.33220100
 P                  2.36078200   -0.65786900   -0.07802600
 C                  0.17982900    0.99205500    2.80260400
 H                  0.19260600    0.02946900    3.30778300
 C                  0.26000300    2.18411400    3.56701800
 H                  0.33448400    2.15757100    4.64993000
 C                  0.23838500    3.39711400    2.88012400
 H                  0.29465900    4.33577100    3.43332900
 C                  0.08051800    2.36002600    0.80638200
 C                  3.19706500    0.97140100   -0.56064000
 H                  2.42658400    1.44974700   -1.17158200
 C                  4.47147000    0.87049900   -1.41557800
 H                  4.81597400    1.88514500   -1.64824900
 H                  4.30845700    0.36047400   -2.36763900
 H                  5.28723000    0.36236100   -0.89346500
 C                  3.45174300    1.87477400    0.65843600
 H                  4.31602100    1.53018600    1.23599100
 H                  2.59274900    1.93686700    1.32762500
 H                  3.67131900    2.89053500    0.31130400
 C                  3.18931100   -1.17050400    1.52966700
 H                  3.07851700   -0.27013800    2.14451700
 C                  4.68892000   -1.46973600    1.37588900
 H                  5.12382800   -1.67517900    2.36098100
 H                  5.23975900   -0.63191100    0.94397000
 H                  4.86515900   -2.35037300    0.75026500
 C                  2.47805100   -2.30655900    2.28070700
 H                  2.50221200   -3.25163500    1.73256600
 H                  1.43411000   -2.06443500    2.48788300
 H                  2.98291900   -2.46826800    3.24046200
 C                  2.91346200   -1.86298900   -1.40708700
 H                  3.99513100   -1.72797700   -1.50999800
 C                  2.64526800   -3.33347700   -1.06138200
 H                  1.59086800   -3.50175200   -0.81777400
 H                  3.25197200   -3.68251300   -0.22311100
 H                  2.89087800   -3.95895200   -1.92798300
 C                  2.23268200   -1.50223600   -2.73837600
 H                  2.67392600   -2.08923500   -3.55220500
 H                  2.32635900   -0.44417800   -2.99738000
 H                  1.16428000   -1.73939600   -2.69476500
 H                 -0.03414300   -2.09958100   -0.27664600
 P                 -2.38888200   -0.61786600    0.06494800
 C                 -0.16383100    1.22801400   -2.64972200
 H                 -0.23136600    0.24954500   -3.11550800
 C                 -0.18317800    2.37949700   -3.41187400
 H                 -0.27011700    2.31706700   -4.49076500
 C                 -0.08288200    3.63569900   -2.73324600
 H                 -0.08744900    4.56391900   -3.29760100
 C                  0.01983200    2.44544600   -0.61476200
 C                 -3.23871600    0.98005300    0.61488900
 H                 -2.51455800    1.38812300    1.32709700
 C                 -4.58591200    0.83647500    1.34247800
 H                 -4.92988000    1.83468200    1.63841700
 H                 -4.52229300    0.23623400    2.25239600
 H                 -5.36057700    0.40316200    0.70317000
 C                 -3.37757800    1.98310800   -0.54304800
 H                 -4.19464600    1.70033300   -1.21560700
 H                 -2.46560900    2.08291400   -1.13185700
 H                 -3.61459400    2.97190400   -0.13506400
 C                 -3.11025700   -0.99371900   -1.63221200
 H                 -2.98091700   -0.03761900   -2.15204900
 C                 -4.60628900   -1.33896100   -1.62147400
 H                 -4.96289800   -1.46252500   -2.65089200
 H                 -5.20960900   -0.55569200   -1.15748000
 H                 -4.80180500   -2.27715100   -1.09237400
 C                 -2.30504300   -2.03634100   -2.42435300
 H                 -2.37471400   -3.03625400   -1.98818800
 H                 -1.24530300   -1.77447600   -2.48253000
 H                 -2.69632000   -2.09242000   -3.44719200
 C                 -3.03755800   -1.91290400    1.25177800
 H                 -4.12699600   -1.79856500    1.23881800
 C                 -2.70190300   -3.35007600    0.83246700
 H                 -1.62245700   -3.49007800    0.71759100
 H                 -3.18732500   -3.63588600   -0.10326800
 H                 -3.04842000   -4.04331200    1.60821900
 C                 -2.52790500   -1.64683800    2.67875000
 H                 -3.08919800   -2.26495400    3.38893300
 H                 -2.62784400   -0.60315800    2.98747500
 H                 -1.47061000   -1.91315800    2.76364900
 N                 -0.05797600    1.22690300   -1.30505700
 N                  0.15027700    3.51015400    1.55163300
 C                  0.08937300    1.05179500    1.42556200
 C                  0.01615800    3.65514000   -1.36361500
 Ir                -0.01793000   -0.50030200    0.00939400
 H                  0.08629900    4.58728700   -0.81293300
149
 10 So (THF)
 H                  3.68456000    0.00012100   -1.51034900
 H                  4.59521200   -0.00011600   -0.14654900
 H                  3.76212700   -0.00039700    1.42934600
 P                  3.29221200   -2.36415200    0.06495700
 P                  3.29234200    2.36396700    0.06563500
 N                  1.22616300   -0.00007000    1.30777700
 C                 -0.00603900    0.00004000    0.71917700
 C                 -1.25974700    0.00025900    1.38961300
 C                 -1.14119500    0.00045100    2.79321300
 H                 -2.03123400    0.00069100    3.41493300
 C                  0.10805200    0.00028300    3.41983200
 H                  0.19249600    0.00039200    4.50317900
 C                  1.26996700   -0.00000400    2.65405300
 H                  2.25468500   -0.00014400    3.10265200
 C                  2.54929700   -3.37782000   -1.33875500
 H                  1.49365900   -3.11330700   -1.23637400
 C                  2.67621000   -4.90457500   -1.24455200
 H                  2.21302300   -5.36465400   -2.12661500
 H                  2.17899900   -5.31805700   -0.36543500
 H                  3.72443800   -5.22276400   -1.22542200
 C                  3.00172600   -2.90057000   -2.73085500
 H                  3.89531400   -3.43782400   -3.06147000
 H                  3.22284000   -1.83330300   -2.75340100
 H                  2.21308400   -3.10025900   -3.46549100
 C                  5.09936500   -2.88472800    0.17042400
 H                  5.08168400   -3.97256200    0.30280300
 C                  5.90764000   -2.57174800   -1.09698100
 H                  5.82336400   -1.51566900   -1.37150500
 H                  5.59455800   -3.17226100   -1.95247800
 H                  6.96831100   -2.78652900   -0.91700700
 C                  5.79663500   -2.25639600    1.38966000
 H                  6.76197400   -2.75004300    1.55500600
 H                  5.21707600   -2.33758600    2.31308700
 H                  5.98580600   -1.19403000    1.21781200
 C                  2.57287800   -3.13073600    1.64070300
 H                  2.76133100   -2.33477100    2.36961500
 C                  3.20939100   -4.42066100    2.18538700
 H                  2.69676300   -4.70433900    3.11326200
 H                  4.26862400   -4.30733200    2.42588700
 H                  3.11141200   -5.25977200    1.49236600
 C                  1.05027500   -3.29855700    1.52967400
 H                  0.78548000   -4.17502100    0.93110600
 H                  0.57273000   -2.42877500    1.08077000
 H                  0.61807400   -3.44013800    2.52682500
 C                  2.57296700    3.13025900    1.64151200
 H                  2.76125400    2.33409400    2.37025100
 C                  1.05038900    3.29831600    1.53044300
 H                  0.61818700    3.43985500    2.52760100
 H                  0.57271800    2.42865600    1.08144800
 H                  0.78573800    4.17488700    0.93196600
 C                  3.20962200    4.41995100    2.18658400
 H                  3.11186400    5.25926000    1.49377400
 H                  4.26880800    4.30637100    2.42717900
 H                  2.69694200    4.70347200    3.11447700
 C                  5.09950300    2.88444300    0.17133800
 H                  5.08184200    3.97225600    0.30385900
 C                  5.90783300    2.57162100   -1.09606700
 H                  6.96851100    2.78628900   -0.91600100
 H                  5.59483600    3.17232900   -1.95146900
 H                  5.82349800    1.51559900   -1.37080500
 C                  5.79663100    2.25593900    1.39056800
 H                  5.98582700    1.19359600    1.21860200
 H                  5.21693300    2.33700200    2.31392100
 H                  6.76194400    2.74956600    1.55611800
 C                  2.54961100    3.37803500   -1.33791900
 H                  1.49391500    3.11371900   -1.23558000
 C                  3.00193300    2.90097600   -2.73010400
 H                  2.21344300    3.10124900   -3.46475300
 H                  3.22258600    1.83362700   -2.75294600
 H                  3.89578600    3.43792400   -3.06050900
 C                  2.67688800    4.90473300   -1.24339600
 H                  3.72519800    5.22265700   -1.22422200
 H                  2.17981500    5.31814200   -0.36416800
 H                  2.21379700    5.36512900   -2.12534200
 H                 -4.04950900    0.00046600    1.14542200
 H                 -4.00320900   -0.00037000   -1.20862400
 P                 -3.31697700    2.31251800   -0.06463900
 P                 -3.31724000   -2.31234800   -0.06381800
 N                 -1.18668700   -0.00017200   -1.34043700
 C                  0.03039600   -0.00008000   -0.72836100
 C                  1.29224100   -0.00003400   -1.37937700
 C                  1.18954800   -0.00011400   -2.78794000
 H                  2.08811600   -0.00006300   -3.39610700
 C                 -0.04806500   -0.00022800   -3.43368500
 H                 -0.11196100   -0.00028300   -4.51828300
 C                 -1.22154400   -0.00025800   -2.68174900
 H                 -2.20450500   -0.00037800   -3.13780900
 C                 -2.62177800    3.30876900    1.37343800
 H                 -1.55907900    3.06554300    1.28863700
 C                 -2.77550700    4.83461500    1.30937400
 H                 -2.34500300    5.28136300    2.21441000
 H                 -2.26123600    5.27672400    0.45424300
 H                 -3.82834800    5.13481100    1.26852600
 C                 -3.09832000    2.79073200    2.74311400
 H                 -4.00995400    3.30389200    3.06248800
 H                 -3.29819700    1.71898900    2.73701400
 H                 -2.33167400    2.99017900    3.50054600
 C                 -5.13865600    2.77543100   -0.18160100
 H                 -5.13927900    3.86906500   -0.25927500
 C                 -5.96825900    2.38155500    1.04863400
 H                 -5.88399100    1.30953200    1.25125900
 H                 -5.67546800    2.92466400    1.94825300
 H                 -7.02549300    2.60553000    0.86006600
 C                 -5.80293900    2.19579700   -1.44230100
 H                 -6.76939800    2.68843500   -1.60409300
 H                 -5.20754400    2.32096000   -2.35026300
 H                 -5.98312900    1.12608700   -1.31648900
 C                 -2.60122000    3.12211100   -1.61664800
 H                 -2.77346300    2.34276100   -2.36757400
 C                 -3.25134800    4.41803100   -2.13054800
 H                 -2.74298100    4.72582200   -3.05289400
 H                 -4.31016900    4.30222300   -2.37064800
 H                 -3.15747500    5.24175900   -1.41903700
 C                 -1.08258900    3.30814200   -1.48692700
 H                 -0.83649900    4.17096700   -0.86134600
 H                 -0.59730800    2.43250300   -1.05821800
 H                 -0.64423800    3.48373600   -2.47587000
 C                 -2.60215500   -3.12204000   -1.61608500
 H                 -2.77457700   -2.34265900   -2.36693600
 C                 -1.08349600   -3.30820800   -1.48690200
 H                 -0.64550100   -3.48374600   -2.47601400
 H                 -0.59803000   -2.43262100   -1.05828200
 H                 -0.83722400   -4.17109500   -0.86147900
 C                 -3.25264800   -4.41786200   -2.12973900
 H                 -3.15886000   -5.24153200   -1.41814600
 H                 -4.31147800   -4.30180300   -2.36968100
 H                 -2.74450500   -4.72587700   -3.05213300
 C                 -5.13897200   -2.77525800   -0.17985900
 H                 -5.13960000   -3.86888200   -0.25762000
 C                 -5.96791400   -2.38154700    1.05087300
 H                 -7.02526700   -2.60535700    0.86278700
 H                 -5.67473400   -2.92491900    1.95020500
 H                 -5.88344800   -1.30958200    1.25372600
 C                 -5.80392500   -2.19557000   -1.44016400
 H                 -5.98399900   -1.12585900   -1.31424800
 H                 -5.20898300   -2.32074000   -2.34843100
 H                 -6.77048000   -2.68818600   -1.60145200
 C                 -2.62149200   -3.30853800    1.37401400
 H                 -1.55880200   -3.06553000    1.28863500
 C                 -3.09725100   -2.79022000    2.74386900
 H                 -2.33004300   -2.98917800    3.50085500
 H                 -3.29746500   -1.71854000    2.73756700
 H                 -4.00852000   -3.30355000    3.06401400
 C                 -2.77553200   -4.83435600    1.31019000
 H                 -3.82845700   -5.13436600    1.27009900
 H                 -2.26193400   -5.27664200    0.45474200
 H                 -2.34448500   -5.28109600    2.21497200
 Os                 2.98717000   -0.00009300   -0.04561200
 Ir                -2.90778100    0.00008200    0.02577500
149
 10 T1 (THF)
 H                  3.55354200   -0.02259800   -1.65195200
 H                  4.49249000   -0.03469600   -0.40489800
 H                  3.73624500   -0.04025100    1.28063200
 P                  3.30949800   -2.38063700    0.10178400
 P                  3.36410800    2.33766700    0.10202200
 N                  1.21104500    0.00152900    1.25976700
 C                 -0.04678800   -0.00087800    0.66078800
 C                 -1.29850200    0.01076000    1.37640800
 C                 -1.16368400    0.01336400    2.76501000
 H                 -2.04554300    0.02033800    3.39914800
 C                  0.11365500    0.00770900    3.38871600
 H                  0.21210200    0.00905700    4.47071000
 C                  1.25789100    0.00344700    2.60625000
 H                  2.24825100    0.00243400    3.04867500
 C                  2.59995500   -3.41291000   -1.30298400
 H                  1.54083100   -3.15096900   -1.23014900
 C                  2.74370100   -4.93407300   -1.14944200
 H                  2.30848500   -5.42389400   -2.02899900
 H                  2.22578900   -5.32337000   -0.27172800
 H                  3.79447500   -5.23853100   -1.09372000
 C                  3.08579200   -2.97907300   -2.69668400
 H                  4.01219600   -3.49164700   -2.96980000
 H                  3.25433600   -1.90484400   -2.76697600
 H                  2.33055300   -3.25126300   -3.44233500
 C                  5.12367800   -2.82966500    0.26077900
 H                  5.12611000   -3.91448600    0.41682900
 C                  5.95613700   -2.52408200   -0.99220000
 H                  5.86161100   -1.47508500   -1.28954800
 H                  5.67780800   -3.14663900   -1.84351400
 H                  7.01426400   -2.71511900   -0.77734700
 C                  5.76697400   -2.15730100    1.48552500
 H                  6.73556800   -2.62772500    1.69065600
 H                  5.16212200   -2.22765300    2.39308900
 H                  5.94259700   -1.09751400    1.29140900
 C                  2.55720100   -3.07710700    1.68350100
 H                  2.72731400   -2.25566700    2.38665600
 C                  3.19542500   -4.34407300    2.27792600
 H                  2.66732900   -4.59737500    3.20514900
 H                  4.24953900   -4.21562400    2.53290500
 H                  3.11283300   -5.20597800    1.61183800
 C                  1.03856000   -3.25568800    1.54153200
 H                  0.79261100   -4.15402400    0.96841900
 H                  0.56739900   -2.40180200    1.05689100
 H                  0.59007400   -3.36472100    2.53483800
 C                  2.66022000    3.03582200    1.70623900
 H                  2.80911800    2.19692700    2.39303600
 C                  1.14746300    3.27177400    1.58531300
 H                  0.71392300    3.38602700    2.58460900
 H                  0.64147000    2.43923800    1.09757700
 H                  0.92837000    4.18494500    1.02381700
 C                  3.35320400    4.26637100    2.31458100
 H                  3.29121000    5.14471900    1.66772000
 H                  4.40608200    4.09348500    2.54801900
 H                  2.85043100    4.51937200    3.25584600
 C                  5.18786700    2.75635400    0.21276900
 H                  5.21218800    3.83408600    0.40849400
 C                  5.96218000    2.48944100   -1.08508500
 H                  7.03308700    2.64220900   -0.90586500
 H                  5.66661600    3.16272800   -1.89135700
 H                  5.82572900    1.45972800   -1.43030800
 C                  5.86497400    2.03080100    1.38676400
 H                  6.01855900    0.97717100    1.14603700
 H                  5.29122100    2.07441800    2.31636400
 H                  6.84642200    2.48102500    1.57552100
 C                  2.64020400    3.40380900   -1.27091800
 H                  1.57235200    3.22401100   -1.12527400
 C                  2.98839500    2.92662500   -2.68937800
 H                  2.24864100    3.32782800   -3.39172100
 H                  2.97662800    1.84109800   -2.77531700
 H                  3.96901600    3.28920400   -3.00849900
 C                  2.90715700    4.91005200   -1.13668400
 H                  3.97819200    5.13683200   -1.17016300
 H                  2.49513200    5.33274500   -0.21897800
 H                  2.43607400    5.43315600   -1.97769300
 H                 -4.08224400    0.04713200    1.17457100
 H                 -4.07754600    0.02628600   -1.19690100
 P                 -3.26955600    2.34658000   -0.05928400
 P                 -3.35456800   -2.28996500   -0.03964800
 N                 -1.28112000   -0.01698900   -1.37782300
 C                 -0.03644400   -0.02630900   -0.74377900
 C                  1.22967400   -0.06058300   -1.45812600
 C                  1.12635400   -0.10105100   -2.85443700
 H                  2.02339700   -0.13503700   -3.46445900
 C                 -0.13962800   -0.09142500   -3.49831600
 H                 -0.22365200   -0.11552600   -4.58019000
 C                 -1.29095500   -0.04822600   -2.72040400
 H                 -2.27667000   -0.03983800   -3.17746400
 C                 -2.54822700    3.30850200    1.39051200
 H                 -1.49921200    3.00604400    1.32637300
 C                 -2.61832100    4.84018700    1.32069400
 H                 -2.17635000    5.26673700    2.23014400
 H                 -2.07115800    5.25214300    0.47108200
 H                 -3.65298400    5.19633400    1.26544600
 C                 -3.07561600    2.82354600    2.75375600
 H                 -3.96412000    3.38649200    3.05468400
 H                 -3.32910800    1.76328300    2.74888700
 H                 -2.31216300    2.98631400    3.52313000
 C                 -5.06625800    2.89775800   -0.19676200
 H                 -5.01782900    3.99059000   -0.27267900
 C                 -5.92772100    2.53907500    1.02229000
 H                 -5.88756700    1.46480000    1.22658800
 H                 -5.62568000    3.07081300    1.92557100
 H                 -6.97302600    2.80397600    0.81982000
 C                 -5.74147000    2.34900200   -1.46579100
 H                 -6.67999000    2.88855900   -1.64280500
 H                 -5.12739700    2.44078500   -2.36529400
 H                 -5.97603700    1.28917100   -1.33935600
 C                 -2.49809500    3.13020300   -1.59904300
 H                 -2.68807100    2.35775100   -2.35255300
 C                 -3.08751800    4.45063200   -2.12357700
 H                 -2.55106500    4.73931400   -3.03635000
 H                 -4.14552800    4.37636300   -2.38330900
 H                 -2.97522700    5.27040100   -1.40981000
 C                 -0.97557400    3.25540400   -1.44512500
 H                 -0.70674000    4.11630900   -0.82595900
 H                 -0.53452700    2.36534100   -0.99784500
 H                 -0.51414400    3.39953200   -2.42889700
 C                 -2.61009800   -3.12056900   -1.56870100
 H                 -2.77542400   -2.35310000   -2.33291700
 C                 -1.09203800   -3.29590900   -1.41652400
 H                 -0.64006000   -3.47395700   -2.39905600
 H                 -0.61894800   -2.41409500   -0.98671600
 H                 -0.84988800   -4.15411500   -0.78303100
 C                 -3.24466300   -4.42761800   -2.07437600
 H                 -3.15520000   -5.24175700   -1.35117600
 H                 -4.30101600   -4.32284200   -2.33002000
 H                 -2.72223900   -4.74439700   -2.98596300
 C                 -5.17160000   -2.77102500   -0.17810100
 H                 -5.16662500   -3.86617800   -0.23302300
 C                 -6.02449700   -2.35302600    1.02834300
 H                 -7.07851800   -2.57998200    0.82502400
 H                 -5.74888300   -2.87760800    1.94426900
 H                 -5.94137800   -1.27731800    1.21056800
 C                 -5.81853000   -2.21959700   -1.46089400
 H                 -6.00826700   -1.14862400   -1.35639200
 H                 -5.20628200   -2.35490800   -2.35606800
 H                 -6.77831300   -2.72274800   -1.63097000
 C                 -2.67317800   -3.26543000    1.42076600
 H                 -1.61333300   -3.00217100    1.35706200
 C                 -3.18684700   -2.74738200    2.77653900
 H                 -2.43652800   -2.93811800    3.55253200
 H                 -3.39197400   -1.67693600    2.76008300
 H                 -4.10191700   -3.26705500    3.07567400
 C                 -2.79904100   -4.79420800    1.36607100
 H                 -3.84545300   -5.11320300    1.30510800
 H                 -2.25949600   -5.23489000    0.52598400
 H                 -2.38088800   -5.22684900    2.28389000
 Os                 2.89960400   -0.01611500   -0.17182400
 Ir                -2.95955800    0.02173000    0.02679800
148
 11 So (THF)
 H                  4.06875200   -0.01681700   -1.13975700
 H                  4.01546300    0.03092600    1.21286600
 P                  3.32121700   -2.31422400    0.09746700
 P                  3.30728200    2.31802500    0.03487000
 N                  1.19805700    0.00260200    1.33556500
 C                 -0.02206400   -0.00439200    0.72773900
 C                 -1.28002200   -0.01860300    1.39008600
 C                 -1.17065700   -0.03301900    2.79559100
 H                 -2.06673400   -0.04941600    3.40838800
 C                  0.07076500   -0.02378900    3.43699500
 H                  0.14279800   -0.03200800    4.52124200
 C                  1.23800000   -0.00332500    2.67754300
 H                  2.22333200    0.00609500    3.12852200
 C                  2.64602400   -3.31823700   -1.34560600
 H                  1.58247300   -3.07088700   -1.28009500
 C                  2.79431100   -4.84413800   -1.26819100
 H                  2.38012500   -5.29593700   -2.17832500
 H                  2.26250300   -5.27924400   -0.42031900
 H                  3.84536800   -5.14674900   -1.20506400
 C                  3.14685500   -2.81323600   -2.71139400
 H                  4.06505400   -3.32804100   -3.00860200
 H                  3.34480100   -1.74108700   -2.71334200
 H                  2.39438600   -3.02235400   -3.48045100
 C                  5.13996400   -2.77912800    0.24868900
 H                  5.13899900   -3.87256000    0.32898800
 C                  5.99148200   -2.38791400   -0.96743400
 H                  5.91199500   -1.31594200   -1.17206400
 H                  5.71315300   -2.93122000   -1.87158900
 H                  7.04493400   -2.61353200   -0.76050300
 C                  5.78150700   -2.19599000    1.51989200
 H                  6.74374500   -2.68997100    1.70154100
 H                  5.16898500   -2.31679200    2.41695200
 H                  5.96639400   -1.12690200    1.39377900
 C                  2.57727300   -3.11524700    1.64159500
 H                  2.73842100   -2.33339600    2.39218300
 C                  3.21854400   -4.40932600    2.17176900
 H                  2.69593900   -4.71176200    3.08790600
 H                  4.27368700   -4.29362200    2.42745800
 H                  3.13464900   -5.23672300    1.46335200
 C                  1.06014200   -3.30231800    1.49123400
 H                  0.82343500   -4.16755700    0.86560100
 H                  0.57860100   -2.42940200    1.05335600
 H                  0.60911300   -3.47535200    2.47494600
 C                  2.61542400    3.12205500    1.60110000
 H                  2.80412100    2.34170500    2.34686900
 C                  1.09340800    3.30318800    1.49955400
 H                  0.67199700    3.46864900    2.49756600
 H                  0.60409800    2.42908400    1.07233200
 H                  0.83209300    4.17016900    0.88599900
 C                  3.27202300    4.41825400    2.10536200
 H                  3.17084500    5.24135200    1.39388100
 H                  4.33349900    4.30036100    2.33295200
 H                  2.77526000    4.72794500    3.03337100
 C                  5.12469600    2.80592800    0.10257500
 H                  5.11342500    3.89799700    0.19839800
 C                  5.91891500    2.44488400   -1.16063900
 H                  6.98083400    2.66633100   -0.99729600
 H                  5.59899000    3.01107000   -2.03636100
 H                  5.83088700    1.37831300   -1.38930400
 C                  5.83496900    2.21486600    1.33198800
 H                  6.02003000    1.14862400    1.18526300
 H                  5.26699000    2.32221500    2.25982900
 H                  6.80150700    2.71467800    1.46987600
 C                  2.56586800    3.30157500   -1.38819000
 H                  1.50900100    3.04422000   -1.27909200
 C                  3.01908200    2.78854000   -2.76821300
 H                  2.22291600    2.95096500   -3.50349900
 H                  3.26025800    1.72544900   -2.75979000
 H                  3.90038100    3.33269700   -3.11970700
 C                  2.70042000    4.82942100   -1.32901100
 H                  3.75005800    5.14309400   -1.32061400
 H                  2.20729700    5.26591400   -0.45869500
 H                  2.23672800    5.26964600   -2.22077100
 H                 -4.06871200   -0.01698300    1.13973300
 H                 -4.01546200    0.03085300   -1.21288800
 P                 -3.30736800    2.31793200   -0.03479200
 P                 -3.32111700   -2.31431300   -0.09756000
 N                 -1.19803800    0.00262900   -1.33561400
 C                  0.02208500   -0.00436000   -0.72778900
 C                  1.28004500   -0.01850600   -1.39013600
 C                  1.17067800   -0.03283100   -2.79564200
 H                  2.06675400   -0.04915100   -3.40844200
 C                 -0.07074500   -0.02360500   -3.43704500
 H                 -0.14277800   -0.03175800   -4.52129200
 C                 -1.23798100   -0.00322600   -2.67759200
 H                 -2.22331400    0.00619300   -3.12857000
 C                 -2.56597000    3.30145800    1.38829500
 H                 -1.50910200    3.04410500    1.27920100
 C                 -2.70051200    4.82930500    1.32914600
 H                 -2.23684800    5.26950700    2.22093100
 H                 -2.20735600    5.26581300    0.45885600
 H                 -3.75014800    5.14298400    1.32071900
 C                 -3.01919100    2.78839600    2.76830600
 H                 -3.90047600    3.33256300    3.11981900
 H                 -3.26039200    1.72531100    2.75985600
 H                 -2.22302000    2.95078300    3.50359400
 C                 -5.12481000    2.80573700   -0.10243400
 H                 -5.11360400    3.89782700   -0.19802000
 C                 -5.91903900    2.44436600    1.16067900
 H                 -5.83093800    1.37775300    1.38912100
 H                 -5.59918200    3.01039000    2.03653100
 H                 -6.98096900    2.66576900    0.99735300
 C                 -5.83500900    2.21490800   -1.33200000
 H                 -6.80158600    2.71467400   -1.46978900
 H                 -5.26701800    2.32252900   -2.25980300
 H                 -6.01998600    1.14861500   -1.18553400
 C                 -2.61562300    3.12208000   -1.60101100
 H                 -2.80381100    2.34153300   -2.34670400
 C                 -3.27278500    4.41787500   -2.10557500
 H                 -2.77601700    4.72768200   -3.03354300
 H                 -4.33416200    4.29940800   -2.33333300
 H                 -3.17215000    5.24112800   -1.39419700
 C                 -1.09371700    3.30399300   -1.49921700
 H                 -0.83295500    4.17119800   -0.88574400
 H                 -0.60404100    2.43020300   -1.07177500
 H                 -0.67220900    3.46951900   -2.49717800
 C                 -2.57749600   -3.11523400   -1.64189600
 H                 -2.73907400   -2.33345700   -2.39246900
 C                 -1.06027200   -3.30193300   -1.49202600
 H                 -0.60952700   -3.47490700   -2.47587900
 H                 -0.57879900   -2.42887900   -1.05435000
 H                 -0.82315100   -4.16708500   -0.86642800
 C                 -3.21862500   -4.40949800   -2.17179000
 H                 -3.13428000   -5.23683900   -1.46336300
 H                 -4.27388400   -4.29407600   -2.42712500
 H                 -2.69625600   -4.71184700   -3.08809000
 C                 -5.13988200   -2.77928400   -0.24835400
 H                 -5.13887800   -3.87269500   -0.32893000
 C                 -5.99104600   -2.38842700    0.96813100
 H                 -7.04454600   -2.61407700    0.76148000
 H                 -5.71238700   -2.93192800    1.87206900
 H                 -5.91157600   -1.31649900    1.17299400
 C                 -5.78185200   -2.19584800   -1.51920600
 H                 -5.96679400   -1.12681000   -1.39274100
 H                 -5.16959200   -2.31634700   -2.41648500
 H                 -6.74410300   -2.68985900   -1.70070300
 C                 -2.64553500   -3.31836000    1.34530800
 H                 -1.58199000   -3.07106600    1.27947600
 C                 -3.14592800   -2.81332800    2.71124600
 H                 -2.39327300   -3.02256000    3.48009000
 H                 -3.34373600   -1.74115300    2.71327600
 H                 -4.06411000   -3.32802400    3.00869200
 C                 -2.79392800   -4.84425300    1.26793700
 H                 -3.84502100   -5.14680800    1.20513200
 H                 -2.26240400   -5.27938900    0.41990200
 H                 -2.37948800   -5.29607500    2.17794500
 Ir                -2.92131900   -0.00058000    0.02452100
 Ir                 2.92134100   -0.00049900   -0.02456300
148
 11 T1 (THF)
 H                  4.03975800   -0.01838400   -1.20356400
 H                  4.03453700    0.03600000    1.16242800
 P                  3.33640500   -2.31499100    0.11140800
 P                  3.32643900    2.31701400    0.03283000
 N                  1.22983300    0.00653200    1.34182000
 C                 -0.01968500   -0.00177200    0.69389100
 C                 -1.30717700   -0.01906800    1.39799000
 C                 -1.19977700   -0.03396300    2.79552400
 H                 -2.09750300   -0.05185300    3.40558100
 C                  0.05536700   -0.02143600    3.44090800
 H                  0.13626700   -0.02799400    4.52365800
 C                  1.22935600    0.00033400    2.67082600
 H                  2.20672600    0.01104100    3.14520800
 C                  2.67715600   -3.32996000   -1.33221200
 H                  1.61384200   -3.07640500   -1.28286900
 C                  2.82085700   -4.85490400   -1.22960500
 H                  2.42005300   -5.31789200   -2.13999300
 H                  2.27398500   -5.27622000   -0.38449900
 H                  3.86998100   -5.15908600   -1.14568700
 C                  3.19724400   -2.84729600   -2.69831800
 H                  4.12768900   -3.35565500   -2.96733400
 H                  3.37674200   -1.77241900   -2.72214100
 H                  2.46092300   -3.08554200   -3.47449500
 C                  5.15443300   -2.76398200    0.29082600
 H                  5.15970500   -3.85755800    0.37101000
 C                  6.01855600   -2.36397900   -0.91350300
 H                  5.93501100   -1.29196400   -1.11566800
 H                  5.75457300   -2.90578100   -1.82274500
 H                  7.07041300   -2.58424500   -0.69367000
 C                  5.77323500   -2.17680800    1.57130600
 H                  6.73588000   -2.66483300    1.76572400
 H                  5.14972900   -2.30231200    2.45995200
 H                  5.95378800   -1.10668500    1.44857600
 C                  2.56790700   -3.08759100    1.65465700
 H                  2.72551900   -2.29653600    2.39579600
 C                  3.19497300   -4.37874600    2.20800400
 H                  2.66384100   -4.66190700    3.12526600
 H                  4.24969300   -4.26915200    2.46818300
 H                  3.10721200   -5.21599200    1.51186700
 C                  1.05185600   -3.26579500    1.48382800
 H                  0.81959300   -4.14292400    0.87320800
 H                  0.58422200   -2.39846700    1.01984500
 H                  0.58500900   -3.41367300    2.46411700
 C                  2.61183800    3.10095000    1.59607000
 H                  2.79545900    2.31406600    2.33577500
 C                  1.09040000    3.27559700    1.47514100
 H                  0.65507000    3.42011700    2.47034900
 H                  0.61161300    2.40683100    1.02515100
 H                  0.83449600    4.15287500    0.87413400
 C                  3.25793100    4.39546300    2.11785700
 H                  3.15721300    5.22485000    1.41380600
 H                  4.31835200    4.28187400    2.35239800
 H                  2.75185800    4.69265300    3.04480100
 C                  5.14503100    2.78856300    0.12825900
 H                  5.13909300    3.88159600    0.21472800
 C                  5.95613500    2.40810400   -1.11855500
 H                  7.01656500    2.62501600   -0.94075600
 H                  5.65359900    2.96512600   -2.00616300
 H                  5.86432100    1.33934500   -1.33501200
 C                  5.83170500    2.20330400    1.37411000
 H                  6.02368100    1.13744600    1.23373200
 H                  5.24625600    2.31129800    2.29069900
 H                  6.79386000    2.70645400    1.52844000
 C                  2.60205400    3.30687700   -1.39582200
 H                  1.54470500    3.04303100   -1.30366600
 C                  3.07698100    2.81275700   -2.77480800
 H                  2.29809600    3.00442700   -3.52148100
 H                  3.29677900    1.74527500   -2.78357900
 H                  3.97416700    3.34912700   -3.09694400
 C                  2.73207300    4.83434300   -1.31619200
 H                  3.78048500    5.15069200   -1.28628600
 H                  2.22187700    5.25976000   -0.45041100
 H                  2.28296900    5.28223500   -2.21148500
 H                 -4.03974600   -0.01838700    1.20357300
 H                 -4.03453000    0.03599600   -1.16242000
 P                 -3.32644500    2.31701000   -0.03283300
 P                 -3.33640400   -2.31499100   -0.11141100
 N                 -1.22982400    0.00653500   -1.34181500
 C                  0.01969300   -0.00177000   -0.69388800
 C                  1.30718500   -0.01906300   -1.39798600
 C                  1.19978400   -0.03395300   -2.79551900
 H                  2.09750900   -0.05183900   -3.40557700
 C                 -0.05536100   -0.02142500   -3.44090300
 H                 -0.13626000   -0.02797900   -4.52365300
 C                 -1.22935000    0.00034100   -2.67082100
 H                 -2.20672000    0.01104900   -3.14520200
 C                 -2.60208800    3.30688200    1.39582600
 H                 -1.54473900    3.04302400    1.30370300
 C                 -2.73209100    4.83434900    1.31617100
 H                 -2.28300700    5.28224900    2.21147000
 H                 -2.22186600    5.25974900    0.45039900
 H                 -3.78049800    5.15070700    1.28623200
 C                 -3.07706100    2.81278700    2.77480500
 H                 -3.97425000    3.34917200    3.09690800
 H                 -3.29687100    1.74530800    2.78358400
 H                 -2.29819500    3.00445700    3.52149800
 C                 -5.14503900    2.78854400   -0.12828600
 H                 -5.13910700    3.88157500   -0.21477400
 C                 -5.95614900    2.40810200    1.11852800
 H                 -5.86433000    1.33934900    1.33500700
 H                 -5.65362300    2.96514300    2.00612900
 H                 -7.01658000    2.62500500    0.94071800
 C                 -5.83169900    2.20325800   -1.37413300
 H                 -6.79385400    2.70640200   -1.52848200
 H                 -5.24624000    2.31123500   -2.29071700
 H                 -6.02367400    1.13740300   -1.23373500
 C                 -2.61182600    3.10094400   -1.59606500
 H                 -2.79544500    2.31406200   -2.33577400
 C                 -3.25790600    4.39546300   -2.11785400
 H                 -2.75182100    4.69265500   -3.04479000
 H                 -4.31832500    4.28188000   -2.35240900
 H                 -3.15719200    5.22484600   -1.41379700
 C                 -1.09038800    3.27558000   -1.47512200
 H                 -0.83448300    4.15285300   -0.87410800
 H                 -0.61161100    2.40680800   -1.02513200
 H                 -0.65504800    3.42010200   -2.47032500
 C                 -2.56790900   -3.08759300   -1.65466100
 H                 -2.72551200   -2.29653300   -2.39579700
 C                 -1.05186000   -3.26581100   -1.48382700
 H                 -0.58501200   -3.41369300   -2.46411500
 H                 -0.58421900   -2.39849000   -1.01984100
 H                 -0.81960800   -4.14294400   -0.87320900
 C                 -3.19498500   -4.37874000   -2.20801300
 H                 -3.10722700   -5.21599000   -1.51188100
 H                 -4.24970500   -4.26913900   -2.46818900
 H                 -2.66385700   -4.66189900   -3.12527800
 C                 -5.15443400   -2.76397400   -0.29082700
 H                 -5.15971000   -3.85755000   -0.37101500
 C                 -6.01855200   -2.36397100    0.91350400
 H                 -7.07041000   -2.58423600    0.69367400
 H                 -5.75456600   -2.90577300    1.82274500
 H                 -5.93500700   -1.29195600    1.11566900
 C                 -5.77323500   -2.17679300   -1.57130500
 H                 -5.95377900   -1.10666900   -1.44857300
 H                 -5.14973300   -2.30230100   -2.45995300
 H                 -6.73588400   -2.66481100   -1.76572000
 C                 -2.67715600   -3.32996200    1.33220900
 H                 -1.61384100   -3.07641500    1.28286100
 C                 -3.19723600   -2.84729300    2.69831600
 H                 -2.46091700   -3.08555100    3.47449200
 H                 -3.37671900   -1.77241400    2.72214000
 H                 -4.12768800   -3.35564100    2.96733300
 C                 -2.82086800   -4.85490600    1.22960400
 H                 -3.86999400   -5.15908100    1.14568900
 H                 -2.27400100   -5.27622600    0.38449700
 H                 -2.42006500   -5.31789600    2.13999100
 Ir                -2.91537300   -0.00064600    0.06396900
 Ir                 2.91538300   -0.00064400   -0.06396100
150
 6 (CH2Cl2)
 H                  3.66424100    0.00015600    1.51830400
 H                  4.58068800    0.00009500    0.15863200
 H                  3.75247200    0.00001600   -1.42094500
 P                  3.29529400    2.36311300   -0.06349800
 P                  3.29544800   -2.36296800   -0.06345300
 N                  1.21659600   -0.00003100   -1.31092500
 C                 -0.01349200   -0.00003900   -0.71985900
 C                 -1.27041100   -0.00008500   -1.38056700
 C                 -1.15644600   -0.00014600   -2.78706600
 H                 -2.04825400   -0.00018200   -3.40513200
 C                  0.09003000   -0.00012100   -3.41652500
 H                  0.16806300   -0.00015100   -4.50012500
 C                  1.25704100   -0.00005700   -2.65655100
 H                  2.23980900   -0.00004800   -3.10935700
 C                  2.56329900    3.38836900    1.33776100
 H                  1.50379600    3.14179500    1.23121500
 C                  2.71615900    4.91285500    1.24273600
 H                  2.25780800    5.38129900    2.12287600
 H                  2.22841500    5.33281700    0.36137900
 H                  3.76961600    5.21329300    1.22635000
 C                  3.00168100    2.90418900    2.73182100
 H                  3.91000000    3.41691700    3.06099000
 H                  3.19195200    1.83108500    2.75880700
 H                  2.21848700    3.12963600    3.46489400
 C                  5.10632300    2.86996500   -0.17271300
 H                  5.09391300    3.95752300   -0.30710900
 C                  5.91495400    2.55567300    1.09416000
 H                  5.82720600    1.50021300    1.37008600
 H                  5.60485600    3.15857500    1.94906400
 H                  6.97613500    2.76627000    0.91244300
 C                  5.79887600    2.23673900   -1.39216700
 H                  6.76537100    2.72705600   -1.56037900
 H                  5.21752400    2.31813200   -2.31441200
 H                  5.98551300    1.17429000   -1.21838000
 C                  2.58152400    3.12964500   -1.64125400
 H                  2.76367900    2.33002800   -2.36778300
 C                  3.22472000    4.41392900   -2.19153900
 H                  2.71387600    4.69513900   -3.12112400
 H                  4.28357400    4.29427400   -2.43042700
 H                  3.12992100    5.25657100   -1.50247500
 C                  1.06086700    3.30677500   -1.52612600
 H                  0.80389100    4.18248400   -0.92295000
 H                  0.57994500    2.43782400   -1.07865900
 H                  0.62659600    3.45489800   -2.52139700
 C                  2.58211200   -3.12949200   -1.64140400
 H                  2.76435500   -2.32979100   -2.36781500
 C                  1.06144900   -3.30677600   -1.52665600
 H                  0.62742800   -3.45492200   -2.52203200
 H                  0.58035000   -2.43787000   -1.07928700
 H                  0.80440200   -4.18251500   -0.92355300
 C                  3.22561300   -4.41363200   -2.19166300
 H                  3.13067200   -5.25638100   -1.50274400
 H                  4.28453600   -4.29383100   -2.43017700
 H                  2.71510400   -4.69476200   -3.12145800
 C                  5.10653400   -2.86970900   -0.17223000
 H                  5.09421400   -3.95726700   -0.30661200
 C                  5.91473000   -2.55537200    1.09491200
 H                  6.97598600   -2.76592600    0.91357100
 H                  5.60435300   -3.15828900    1.94970800
 H                  5.82684800   -1.49991400    1.37080100
 C                  5.79938700   -2.23647300   -1.39149200
 H                  5.98594700   -1.17401900   -1.21767100
 H                  5.21828300   -2.31789000   -2.31389500
 H                  6.76594500   -2.72675800   -1.55944400
 C                  2.56333500   -3.38833900    1.33765500
 H                  1.50381400   -3.14190300    1.23096100
 C                  3.00149100   -2.90415300    2.73178700
 H                  2.21823800   -3.12966900    3.46477700
 H                  3.19167600   -1.83103500    2.75880900
 H                  3.90982500   -3.41680500    3.06103900
 C                  2.71642400   -4.91279600    1.24256100
 H                  3.76993100   -5.21306700    1.22635000
 H                  2.22891400   -5.33277300    0.36108300
 H                  2.25798000   -5.38137300    2.12258200
 H                 -3.66425100   -0.00010000   -1.51833000
 H                 -4.58069300   -0.00008400   -0.15864700
 H                 -3.75247600   -0.00003400    1.42091300
 P                 -3.29531800   -2.36310400    0.06350500
 P                 -3.29544700    2.36297200    0.06345400
 N                 -1.21660700    0.00003100    1.31090500
 C                  0.01348000    0.00003500    0.71983800
 C                  1.27040100    0.00008300    1.38054100
 C                  1.15643800    0.00012400    2.78704300
 H                  2.04824500    0.00014000    3.40510600
 C                 -0.09003700    0.00010600    3.41650300
 H                 -0.16807100    0.00012900    4.50010200
 C                 -1.25704900    0.00006000    2.65653100
 H                 -2.23981600    0.00006900    3.10933900
 C                 -2.56326200   -3.38838100   -1.33769200
 H                 -1.50378200   -3.14167300   -1.23122200
 C                 -2.71594600   -4.91287300   -1.24252500
 H                 -2.25759300   -5.38134600   -2.12264700
 H                 -2.22810600   -5.33269500   -0.36115300
 H                 -3.76936900   -5.21342800   -1.22604700
 C                 -3.00182000   -2.90434700   -2.73175000
 H                 -3.91017000   -3.41712800   -3.06075200
 H                 -3.19212800   -1.83125100   -2.75881800
 H                 -2.21871000   -3.12984400   -3.46489900
 C                 -5.10634000   -2.86997400    0.17255500
 H                 -5.09391600   -3.95752700    0.30699300
 C                 -5.91479700   -2.55575300   -1.09445100
 H                 -5.82708500   -1.50028900   -1.37037300
 H                 -5.60451100   -3.15863600   -1.94930200
 H                 -6.97599100   -2.76643000   -0.91290400
 C                 -5.79904800   -2.23671500    1.39190500
 H                 -6.76554900   -2.72705400    1.56002400
 H                 -5.21779900   -2.31805500    2.31421800
 H                 -5.98569300   -1.17427800    1.21805400
 C                 -2.58166200   -3.12963100    1.64130900
 H                 -2.76385600   -2.33001100    2.36782400
 C                 -3.22492600   -4.41390100    2.19154300
 H                 -2.71415400   -4.69512600    3.12116300
 H                 -4.28379300   -4.29421600    2.43035900
 H                 -3.13010000   -5.25654300    1.50248400
 C                 -1.06100200   -3.30678300    1.52626400
 H                 -0.80400900   -4.18248700    0.92308800
 H                 -0.58004400   -2.43783300    1.07883300
 H                 -0.62679200   -3.45492300    2.52155900
 C                 -2.58206000    3.12943700    1.64139900
 H                 -2.76430200    2.32972800    2.36780300
 C                 -1.06139900    3.30668500    1.52658400
 H                 -0.62732900    3.45483600    2.52193800
 H                 -0.58034000    2.43776400    1.07920400
 H                 -0.80436400    4.18241100    0.92345400
 C                 -3.22550400    4.41359400    2.19168400
 H                 -3.13052300    5.25634900    1.50277900
 H                 -4.28443200    4.29384000    2.43019700
 H                 -2.71497900    4.69468200    3.12148300
 C                 -5.10652300    2.86974300    0.17229500
 H                 -5.09417800    3.95730400    0.30664900
 C                 -5.91480600    2.55538100   -1.09478300
 H                 -6.97605300    2.76590600   -0.91335500
 H                 -5.60452100    3.15830500   -1.94960800
 H                 -5.82691500    1.49992500   -1.37067700
 C                 -5.79931300    2.23654700    1.39161600
 H                 -5.98591900    1.17409800    1.21782300
 H                 -5.21814900    2.31795800    2.31398100
 H                 -6.76584600    2.72686300    1.55962500
 C                 -2.56326700    3.38838200   -1.33759500
 H                 -1.50375500    3.14190100   -1.23088100
 C                 -3.00138000    2.90428600   -2.73177200
 H                 -2.21809800    3.12985800   -3.46471600
 H                 -3.19156400    1.83117200   -2.75887500
 H                 -3.90969700    3.41695900   -3.06103100
 C                 -2.71629200    4.91284000   -1.24240600
 H                 -3.76978900    5.21314900   -1.22622400
 H                 -2.22880900    5.33273800   -0.36087500
 H                 -2.25778800    5.38145700   -2.12237400
 Os                -2.97366200   -0.00005700   -0.05086600
 Os                 2.97365700    0.00006600    0.05084000
150
 6 cationic (CH2Cl2)
 H                  3.51680300   -0.02897200    1.67554500
 H                  4.44001500   -0.09965200    0.50451500
 H                  3.74366100   -0.12018700   -1.21208000
 P                  3.48600300    2.27234800   -0.15023100
 P                  3.29830200   -2.40908600   -0.07918100
 N                  1.17074400   -0.00319400   -1.23323300
 C                 -0.06839000    0.00078400   -0.66456000
 C                 -1.30940700    0.05342800   -1.34466600
 C                 -1.16139200    0.08917000   -2.75394300
 H                 -2.03925200    0.13158500   -3.38873800
 C                  0.09243400    0.06231500   -3.35716900
 H                  0.19368100    0.07850700   -4.43807000
 C                  1.24627400    0.01837900   -2.57177000
 H                  2.23746300    0.00283700   -3.00559800
 C                  2.74878500    3.39988200    1.16792800
 H                  1.68702700    3.36634300    0.91335100
 C                  3.22313200    4.85821000    1.07191800
 H                  2.69458500    5.45319900    1.82585700
 H                  3.01412600    5.30362800    0.09787800
 H                  4.29490400    4.95131400    1.27259000
 C                  2.88330400    2.87413600    2.60351500
 H                  3.91311800    2.91332700    2.96589600
 H                  2.52668100    1.84960700    2.69662400
 H                  2.27758000    3.50370300    3.26559800
 C                  5.32545500    2.60080900   -0.18006100
 H                  5.40152900    3.66114200   -0.44312200
 C                  6.00755700    2.39413600    1.17869800
 H                  5.81440800    1.39375400    1.57948300
 H                  5.68809700    3.13055300    1.91825500
 H                  7.09148500    2.49972900    1.05517600
 C                  6.03375700    1.77248800   -1.26234100
 H                  7.02925200    2.19124800   -1.44637800
 H                  5.49664700    1.74735900   -2.21444500
 H                  6.16133600    0.74220500   -0.92537600
 C                  2.85993400    2.94459300   -1.79722800
 H                  2.96537400    2.07223500   -2.44886900
 C                  3.65375800    4.09568600   -2.43669000
 H                  3.19231700    4.34031400   -3.40058100
 H                  4.69630200    3.83661200   -2.63355100
 H                  3.63785200    5.00364200   -1.82898600
 C                  1.36625700    3.30031600   -1.71490900
 H                  1.21424400    4.24943900   -1.19147200
 H                  0.78215400    2.53335200   -1.20479700
 H                  0.96035200    3.41147900   -2.72583500
 C                  2.49529100   -3.11284300   -1.63065300
 H                  2.66107900   -2.30636000   -2.35263600
 C                  0.97984600   -3.27903200   -1.44818400
 H                  0.50844700   -3.40434900   -2.42858700
 H                  0.51912600   -2.42030000   -0.96342000
 H                  0.74567800   -4.16571800   -0.85371100
 C                  3.10085700   -4.40155200   -2.21506100
 H                  3.00481500   -5.25041100   -1.53499100
 H                  4.15364600   -4.30276300   -2.48534000
 H                  2.55364200   -4.65334400   -3.13112200
 C                  5.10747200   -2.84364400   -0.29000200
 H                  5.10543500   -3.93392300   -0.40253900
 C                  5.98805700   -2.48803500    0.91601400
 H                  7.03260000   -2.71393800    0.67301400
 H                  5.72821500   -3.05635400    1.80965600
 H                  5.92895600   -1.42222800    1.15798900
 C                  5.69598100   -2.21948200   -1.56665300
 H                  5.84937600   -1.14766000   -1.43520300
 H                  5.07131300   -2.35648100   -2.45230400
 H                  6.67049200   -2.67604400   -1.77237000
 C                  2.62351000   -3.40646000    1.36647700
 H                  1.56311100   -3.13710200    1.32771700
 C                  3.17286100   -2.95940100    2.73273900
 H                  2.44433700   -3.20749600    3.51205500
 H                  3.37108000   -1.88850300    2.78166300
 H                  4.09906000   -3.48769200    2.97320400
 C                  2.75149200   -4.93102500    1.22764200
 H                  3.79681800   -5.24141800    1.12798800
 H                  2.18982000   -5.32924200    0.38179400
 H                  2.35507100   -5.40219500    2.13482100
 H                 -3.70076300    0.13007600   -1.52507100
 H                 -4.62804700    0.15487400   -0.18084800
 H                 -3.83535700    0.07077600    1.39700700
 P                 -3.44068900   -2.28526000   -0.01209000
 P                 -3.20594800    2.44840100    0.10516600
 N                 -1.30885000   -0.05736000    1.34114600
 C                 -0.07117900   -0.08301600    0.77430900
 C                  1.15849500   -0.18295400    1.47503700
 C                  1.02912500   -0.27799400    2.87575500
 H                  1.91086700   -0.36379500    3.50098900
 C                 -0.22953200   -0.24543900    3.47625800
 H                 -0.33967000   -0.30463000    4.55433800
 C                 -1.37114200   -0.13149000    2.68573000
 H                 -2.36277500   -0.10311200    3.11819200
 C                 -2.74528800   -3.28099800   -1.45327800
 H                 -1.67415300   -3.09383400   -1.32973300
 C                 -2.97973900   -4.79804700   -1.42172600
 H                 -2.54388300   -5.25349200   -2.31973400
 H                 -2.51965400   -5.28014700   -0.55739400
 H                 -4.04795800   -5.04040800   -1.41986700
 C                 -3.14824400   -2.71747700   -2.82783000
 H                 -4.08643200   -3.15781500   -3.17633300
 H                 -3.27010500   -1.63430300   -2.81379000
 H                 -2.37931600   -2.96575000   -3.56867700
 C                 -5.26872100   -2.72001500    0.08666700
 H                 -5.30178100   -3.81018800    0.19100600
 C                 -6.06094700   -2.33651000   -1.17136800
 H                 -5.93144700   -1.27769500   -1.41609400
 H                 -5.77349300   -2.92681200   -2.04293200
 H                 -7.12959500   -2.51034200   -0.99599200
 C                 -5.93197100   -2.09025300    1.32401700
 H                 -6.91958600   -2.54096600    1.47813600
 H                 -5.35550100   -2.22617700    2.24313600
 H                 -6.06943700   -1.01559800    1.18103500
 C                 -2.74269400   -3.13335700    1.53282400
 H                 -2.88641000   -2.35461400    2.28988700
 C                 -3.44072800   -4.40574800    2.04283100
 H                 -2.93945000   -4.74070000    2.95953600
 H                 -4.49194900   -4.24615100    2.29117300
 H                 -3.38640700   -5.22741300    1.32486100
 C                 -1.23128100   -3.38035200    1.40318500
 H                 -1.02119200   -4.24106800    0.76203100
 H                 -0.70287500   -2.52210400    0.99024100
 H                 -0.80458900   -3.59423100    2.38991800
 C                 -2.34896900    3.13585700    1.64687600
 H                 -2.52419800    2.33023500    2.36855400
 C                 -0.83187700    3.24223300    1.42999000
 H                 -0.32138800    3.32267700    2.39634300
 H                 -0.42424000    2.37584500    0.90940600
 H                 -0.57706500    4.13281100    0.84761200
 C                 -2.88608600    4.43729500    2.26490300
 H                 -2.79522000    5.28916100    1.58665100
 H                 -3.93098200    4.36328300    2.57318900
 H                 -2.30005900    4.67163800    3.16245000
 C                 -4.97029800    3.06522900    0.31723500
 H                 -4.88195100    4.14516900    0.48063200
 C                 -5.85227700    2.84078200   -0.91903100
 H                 -6.88839900    3.11161700   -0.68232800
 H                 -5.54150300    3.45104700   -1.76863000
 H                 -5.84547300    1.79101600   -1.22901700
 C                 -5.64140200    2.43802800    1.55156900
 H                 -5.90404500    1.39507700    1.35810600
 H                 -5.01078600    2.45565600    2.44476700
 H                 -6.56444800    2.98316400    1.78201800
 C                 -2.47664400    3.43684900   -1.32504900
 H                 -1.42358600    3.14240700   -1.26388600
 C                 -2.99501800    2.98040900   -2.70111700
 H                 -2.23732900    3.18400600   -3.46667300
 H                 -3.22673600    1.91523700   -2.72575100
 H                 -3.89792600    3.52757900   -2.98574700
 C                 -2.55915200    4.96585200   -1.21504400
 H                 -3.59760000    5.30988300   -1.16079100
 H                 -2.02535000    5.35693000   -0.34716700
 H                 -2.11122800    5.42136600   -2.10703100
 Os                -3.02502100    0.07169100   -0.05388300
 Os                 2.86463700   -0.04113300    0.20070800
150
 6 dicationic (CH2Cl2)
 H                 -3.45391400   -0.18805900   -1.87365400
 H                 -4.10148800    0.08331600   -1.31781600
 H                 -3.72006300   -0.30668900    0.87987300
 P                 -3.68300500    2.05136500    0.36435400
 P                 -3.31029800   -2.37187500   -0.02392300
 N                 -1.15292100   -0.08814000    1.13664500
 C                  0.10400500   -0.07534100    0.60807500
 C                  1.31371500    0.10027400    1.31322100
 C                  1.11146700    0.19341500    2.71641500
 H                  1.96067900    0.33189200    3.37541700
 C                 -0.15430000    0.08839800    3.28438400
 H                 -0.28904400    0.12635700    4.36055300
 C                 -1.28145700   -0.03777300    2.46926500
 H                 -2.28451000   -0.08173200    2.87086000
 C                 -2.83367900    3.21534600   -0.85972800
 H                 -1.80828100    3.24228000   -0.48360900
 C                 -3.39540300    4.64481700   -0.80784300
 H                 -2.79850300    5.27328900   -1.47841000
 H                 -3.33588800    5.07991600    0.19145300
 H                 -4.43426500    4.69121400   -1.14629800
 C                 -2.77481600    2.68079500   -2.30035100
 H                 -3.76383300    2.50327500   -2.72706800
 H                 -2.20378700    1.74947700   -2.36708900
 H                 -2.26647200    3.42053100   -2.92661700
 C                 -5.52254100    2.31272100    0.22745100
 H                 -5.63570400    3.36663400    0.50436900
 C                 -6.07544500    2.13433700   -1.19219100
 H                 -5.87546600    1.13576800   -1.59388500
 H                 -5.67828300    2.87337300   -1.88965700
 H                 -7.16305500    2.25928800   -1.16113000
 C                 -6.30500300    1.45594100    1.23442800
 H                 -7.31558800    1.86436500    1.33703200
 H                 -5.85414500    1.43191300    2.22969900
 H                 -6.39912700    0.43026400    0.88061100
 C                 -3.18561400    2.65802000    2.07242700
 H                 -3.27444700    1.76147300    2.69136500
 C                 -4.09552400    3.73603200    2.68671700
 H                 -3.69816500    3.99160900    3.67492200
 H                 -5.12433800    3.39982600    2.82565900
 H                 -4.11056100    4.65202600    2.09191500
 C                 -1.71988700    3.13178500    2.08552000
 H                 -1.63070200    4.12580500    1.63677100
 H                 -1.04243100    2.45825400    1.55797700
 H                 -1.37593800    3.20165900    3.12161600
 C                 -2.36024500   -3.14339200    1.40071100
 H                 -2.43232900   -2.36706700    2.16768300
 C                 -0.88157700   -3.35850200    1.05856600
 H                 -0.34513700   -3.64713700    1.96825900
 H                 -0.40647200   -2.46647800    0.66180100
 H                 -0.75489700   -4.16384300    0.33113600
 C                 -2.94173900   -4.44485700    1.99378100
 H                 -2.73039200   -5.30800100    1.36195700
 H                 -4.01519200   -4.42004100    2.18146600
 H                 -2.44640400   -4.61606500    2.95571500
 C                 -5.10871400   -2.58143200    0.44412200
 H                 -5.24483200   -3.66914900    0.43734000
 C                 -6.08232500   -1.97151800   -0.57449900
 H                 -7.10513100   -2.08752800   -0.20152700
 H                 -6.02903100   -2.46046800   -1.54694600
 H                 -5.90442800   -0.90379600   -0.71877400
 C                 -5.39287500   -2.06545600    1.86566200
 H                 -5.18819400   -0.99698600    1.95854700
 H                 -4.81614700   -2.58200700    2.63418700
 H                 -6.45382600   -2.21503900    2.09041400
 C                 -2.96277200   -3.40619000   -1.55424600
 H                 -1.89432000   -3.22466900   -1.70273000
 C                 -3.71452400   -2.96107500   -2.81956300
 H                 -3.18261800   -3.34668100   -3.69513800
 H                 -3.79832600   -1.87937300   -2.93066500
 H                 -4.72311700   -3.38067500   -2.84140300
 C                 -3.17695400   -4.91484500   -1.34032400
 H                 -4.19360400   -5.14444100   -1.00788300
 H                 -2.47098700   -5.34362700   -0.62999300
 H                 -3.02385600   -5.42050200   -2.29991400
 H                  3.68384100    0.41157300    1.51746900
 H                  4.62716300    0.41453700    0.19570600
 H                  3.89464500    0.13529300   -1.37632800
 P                  3.70089500   -2.12884400    0.21612800
 P                  3.00826100    2.53770600   -0.28703900
 N                  1.38797200   -0.23877700   -1.36806900
 C                  0.15153300   -0.33163700   -0.81035700
 C                 -1.02951600   -0.67861200   -1.50307100
 C                 -0.89123300   -0.93083500   -2.87513300
 H                 -1.74800400   -1.20539500   -3.48017200
 C                  0.36759300   -0.80353300   -3.47149400
 H                  0.50209100   -0.97394400   -4.53439600
 C                  1.47369800   -0.46345400   -2.69585000
 H                  2.46274700   -0.37614300   -3.12668600
 C                  3.00172800   -3.08475000    1.68288500
 H                  1.92615000   -3.00773800    1.48671400
 C                  3.37547100   -4.57115100    1.77774900
 H                  2.92698400   -5.00272700    2.68119400
 H                  3.01974600   -5.15409000    0.92679600
 H                  4.45934400   -4.70761600    1.85551500
 C                  3.27379500   -2.39362000    3.03217600
 H                  4.20618400   -2.75305400    3.47584800
 H                  3.34400900   -1.31001400    2.93955400
 H                  2.46783500   -2.62624000    3.73755800
 C                  5.56682900   -2.36074500    0.27643200
 H                  5.72310800   -3.44515100    0.26563400
 C                  6.21976800   -1.79846200    1.54730800
 H                  5.96715600   -0.74368200    1.69302900
 H                  5.93007200   -2.34788800    2.44422800
 H                  7.31028500   -1.87056700    1.45663000
 C                  6.24911200   -1.75467900   -0.96301300
 H                  7.28641500   -2.10549200   -1.01524600
 H                  5.75930100   -2.01935400   -1.90394600
 H                  6.26441200   -0.66383900   -0.89889200
 C                  3.21742000   -3.15479300   -1.30316900
 H                  3.34095700   -2.42178200   -2.10840900
 C                  4.08465400   -4.37633800   -1.65321200
 H                  3.69777500   -4.83322900   -2.57247400
 H                  5.12955500   -4.11934300   -1.83663200
 H                  4.05880800   -5.14156800   -0.87400500
 C                  1.73564200   -3.55953900   -1.26450900
 H                  1.56386800   -4.38021900   -0.56227700
 H                  1.08667300   -2.73470800   -0.97607900
 H                  1.41970000   -3.90540500   -2.25553400
 C                  2.14145200    3.00824600   -1.90255300
 H                  2.41012900    2.16313700   -2.54621800
 C                  0.61490800    2.99444200   -1.72999900
 H                  0.13102100    2.94039700   -2.71027000
 H                  0.27299300    2.14211700   -1.14114800
 H                  0.26409500    3.90772500   -1.23987000
 C                  2.57726400    4.29530100   -2.62139900
 H                  2.37993000    5.19087800   -2.02729200
 H                  3.63579800    4.29498700   -2.88861200
 H                  2.00817400    4.39072900   -3.55463300
 C                  4.71173900    3.30486500   -0.49088200
 H                  4.52747600    4.35342100   -0.75020700
 C                  5.55294400    3.27070400    0.79276400
 H                  6.56847900    3.62063300    0.57211200
 H                  5.14742100    3.91696900    1.57298600
 H                  5.63068000    2.25461500    1.19258500
 C                  5.49318000    2.64628700   -1.64091100
 H                  5.84556600    1.65406300   -1.34859800
 H                  4.90432900    2.52840700   -2.55468600
 H                  6.36907600    3.25930400   -1.88350000
 C                  2.12839700    3.55704800    1.03412700
 H                  1.10304500    3.17824100    0.94772900
 C                  2.60796200    3.24046600    2.46199500
 H                  1.80464900    3.45526100    3.17628000
 H                  2.90097600    2.19722700    2.58067500
 H                  3.46282300    3.86254500    2.73986900
 C                  2.10244100    5.07629800    0.81438300
 H                  3.11407800    5.49478800    0.79352700
 H                  1.59729200    5.36233500   -0.10995600
 H                  1.56812700    5.55686500    1.64334400
 Os                 3.04535700    0.17217600    0.05019800
 Os                -2.69334500   -0.07014300   -0.35964200
150
 6 tricationic (CH2Cl2)
 H                 -3.53604600   -0.47326300   -1.83750000
 H                 -4.20443800   -0.21003600   -1.30352500
 H                 -3.77673600   -0.41371500    0.89454100
 P                 -4.03457500    1.91592200    0.15899200
 P                 -3.07801900   -2.49198000    0.12947300
 N                 -1.28911300    0.07521700    1.16915100
 C                 -0.01730100    0.04871400    0.69267700
 C                  1.14732900    0.33147600    1.42874800
 C                  0.91634000    0.58532800    2.79850300
 H                  1.74769800    0.81365000    3.45634600
 C                 -0.37204000    0.51589400    3.32874200
 H                 -0.55258600    0.66815600    4.38743200
 C                 -1.45838700    0.27331700    2.48907100
 H                 -2.47487300    0.24205400    2.85733600
 C                 -3.31886500    3.07331800   -1.15832000
 H                 -2.33555800    3.31143700   -0.74755300
 C                 -4.10914100    4.38482400   -1.28038800
 H                 -3.59473600    5.03124700   -2.00057400
 H                 -4.16659600    4.92634700   -0.33452500
 H                 -5.12527700    4.22046900   -1.64886200
 C                 -3.09387900    2.42362100   -2.53345300
 H                 -4.03091600    2.14261200   -3.01937900
 H                 -2.46658300    1.52868800   -2.47871900
 H                 -2.58445300    3.14490000   -3.18115300
 C                 -5.89030800    1.89416800   -0.01210500
 H                 -6.16535100    2.94071900    0.16020100
 C                 -6.38605100    1.49301600   -1.40640600
 H                 -6.10905400    0.46356800   -1.65748300
 H                 -6.02210300    2.15563600   -2.19329200
 H                 -7.48015700    1.54045000   -1.41178600
 C                 -6.55312300    1.02282000    1.06415300
 H                 -7.62560700    1.24180400    1.08575600
 H                 -6.16116400    1.19208600    2.07004200
 H                 -6.43791600   -0.03505300    0.82713800
 C                 -3.65682600    2.72324300    1.81272200
 H                 -3.67758000    1.88141900    2.51076000
 C                 -4.68876400    3.75487700    2.29969700
 H                 -4.36796300    4.11632400    3.28272000
 H                 -5.69084600    3.33875800    2.41679700
 H                 -4.75062000    4.62061500    1.63637400
 C                 -2.24786800    3.34475200    1.82045100
 H                 -2.24363800    4.29586300    1.27986700
 H                 -1.48384200    2.69949100    1.38148400
 H                 -1.95479400    3.54942700    2.85472200
 C                 -1.86128900   -3.11084200    1.42856600
 H                 -1.79677600   -2.26602000    2.11759800
 C                 -0.46394500   -3.38722200    0.85466700
 H                  0.22788500   -3.53960500    1.68853600
 H                 -0.07690500   -2.57236600    0.24726200
 H                 -0.45648800   -4.29591800    0.24620300
 C                 -2.32586400   -4.33721900    2.24088400
 H                 -2.41312200   -5.23471100    1.62664000
 H                 -3.27000100   -4.18645300    2.76318900
 H                 -1.56257100   -4.53385900    3.00158500
 C                 -4.75892100   -2.88690500    0.83775200
 H                 -4.70167400   -3.96666600    1.01422500
 C                 -5.90239700   -2.61801000   -0.15085100
 H                 -6.85897600   -2.69235100    0.37626400
 H                 -5.91705400   -3.34570700   -0.96381800
 H                 -5.83984800   -1.61810300   -0.58779100
 C                 -5.00157000   -2.19866900    2.19216200
 H                 -5.14791800   -1.12304400    2.08117000
 H                 -4.19268800   -2.35373000    2.90927900
 H                 -5.91779800   -2.60656900    2.63092400
 C                 -2.81458600   -3.54973100   -1.40166400
 H                 -1.74957800   -3.38942100   -1.60067800
 C                 -3.60786400   -3.12012800   -2.64496300
 H                 -3.17947400   -3.62098800   -3.51904400
 H                 -3.57317800   -2.04660000   -2.83076700
 H                 -4.65539200   -3.41751100   -2.57551900
 C                 -3.04239500   -5.04818900   -1.13626700
 H                 -4.07216100   -5.25690900   -0.83147800
 H                 -2.36422500   -5.45243100   -0.38477000
 H                 -2.85976800   -5.59214600   -2.06921000
 H                  3.53314700    0.35549900    1.71475600
 H                  4.43205500    0.58748400    0.64706100
 H                  3.86880200    0.32445500   -1.12604200
 P                  4.01047100   -1.95464000    0.04836700
 P                  3.00854300    2.58414600   -0.22521400
 N                  1.32808400   -0.20786800   -1.24337800
 C                  0.08698800   -0.30863200   -0.70995400
 C                 -1.06053400   -0.72167100   -1.41136400
 C                 -0.88233200   -0.99956200   -2.77515400
 H                 -1.71016900   -1.32592400   -3.39182300
 C                  0.37542100   -0.81904600   -3.35661300
 H                  0.53166000   -0.99085100   -4.41593500
 C                  1.45397300   -0.43318400   -2.56555200
 H                  2.44703700   -0.31336500   -2.97774200
 C                  3.32295900   -3.16637600    1.32087000
 H                  2.34454900   -3.41162500    0.89746600
 C                  4.13951800   -4.46456800    1.42179700
 H                  3.63196100   -5.14877700    2.11143200
 H                  4.23282100   -4.97526300    0.46158600
 H                  5.14368100   -4.28495200    1.81602800
 C                  3.07476000   -2.55438500    2.70672100
 H                  4.00101600   -2.24794000    3.19852500
 H                  2.41567300   -1.68720200    2.65627500
 H                  2.59706200   -3.30738000    3.34407500
 C                  5.86373100   -1.88933800    0.27706800
 H                  6.18883300   -2.92004200    0.09959900
 C                  6.29465500   -1.48760200    1.69409800
 H                  5.88708900   -0.51294400    1.97985800
 H                  5.99386300   -2.22113900    2.44444800
 H                  7.38733900   -1.41220500    1.72440500
 C                  6.53015600   -0.97532400   -0.76330800
 H                  7.61047000   -1.15600300   -0.75985500
 H                  6.16771900   -1.13814400   -1.78170500
 H                  6.36579200    0.07514500   -0.51587400
 C                  3.75792700   -2.79103800   -1.62367200
 H                  3.77192300   -1.94031300   -2.31233900
 C                  4.85215100   -3.77088300   -2.08197500
 H                  4.59109400   -4.13544200   -3.08213600
 H                  5.83891600   -3.30980300   -2.15262600
 H                  4.92808300   -4.64213600   -1.42710300
 C                  2.37962100   -3.46907300   -1.70564700
 H                  2.37364300   -4.40829200   -1.14383500
 H                  1.57030300   -2.84295400   -1.32451000
 H                  2.15326700   -3.70652300   -2.75034800
 C                  1.79739900    3.07700900   -1.58344500
 H                  1.87069500    2.23198200   -2.27550700
 C                  0.35765200    3.13936700   -1.05362300
 H                 -0.33467500    3.17020600   -1.90100100
 H                  0.09678200    2.28225800   -0.43286000
 H                  0.19437200    4.04349500   -0.46047900
 C                  2.11515800    4.35827900   -2.37487500
 H                  2.07345600    5.25311200   -1.75028700
 H                  3.08976300    4.33056200   -2.86454200
 H                  1.35974600    4.47151400   -3.16125300
 C                  4.65652500    3.20323400   -0.85378100
 H                  4.47376200    4.26463900   -1.05381100
 C                  5.79261500    3.10164800    0.17208500
 H                  6.73296700    3.39475600   -0.30763100
 H                  5.63905800    3.76114500    1.02756200
 H                  5.91665200    2.07958100    0.54255700
 C                  5.05843500    2.52229600   -2.17357500
 H                  5.41206500    1.50436900   -1.99765300
 H                  4.24461800    2.47129800   -2.90170200
 H                  5.87787000    3.08834100   -2.62938400
 C                  2.53439600    3.58968700    1.29159100
 H                  1.49139600    3.28428000    1.43637800
 C                  3.30609400    3.20761000    2.56465700
 H                  2.77209400    3.60633500    3.43421900
 H                  3.40063100    2.12892500    2.69017400
 H                  4.30898700    3.64015000    2.57178500
 C                  2.58403400    5.10986000    1.07671000
 H                  3.59716500    5.44843000    0.83795600
 H                  1.91197000    5.44646300    0.28602000
 H                  2.28090200    5.61072800    2.00331400
 Os                 2.93106700    0.20427000    0.23130500
 Os                -2.78934400   -0.13764100   -0.35174900
153
 7 (CH2Cl2)
 H                  3.63456500   -0.00006700   -1.53915800
 H                  4.56082800   -0.00005200   -0.16186300
 H                  3.79388600    0.00005900    1.34565000
 P                  3.26880500   -2.36687800   -0.03977700
 P                  3.26894400    2.36684500   -0.03996100
 N                  1.18580500    0.00010500    1.37335000
 C                 -0.04134000    0.00005200    0.75655100
 C                 -1.31502000    0.00005500    1.38327100
 C                 -1.23420900    0.00014500    2.78872800
 H                 -2.13802100    0.00017400    3.38940900
 C                 -0.00593300    0.00025400    3.43999300
 H                  0.03328300    0.00036600    4.52548600
 C                  1.20266900    0.00024600    2.72950000
 C                  2.55614000   -3.30356100   -1.51350600
 H                  1.50323800   -3.01721600   -1.43726100
 C                  2.64414200   -4.83591600   -1.48404900
 H                  2.21815900   -5.24311500   -2.40975600
 H                  2.09103300   -5.27633200   -0.65309200
 H                  3.68240800   -5.18067600   -1.42499700
 C                  3.07023000   -2.78261900   -2.86777900
 H                  3.96988800   -3.32085500   -3.18011900
 H                  3.30488900   -1.71828700   -2.84359700
 H                  2.30938300   -2.94707200   -3.63954100
 C                  5.08010300   -2.87684300    0.07526900
 H                  5.07169800   -3.97171400    0.12666700
 C                  5.92621700   -2.46313300   -1.13774300
 H                  5.85063100   -1.38784400   -1.32601500
 H                  5.63930900   -2.98907300   -2.04942300
 H                  6.98077600   -2.69508800   -0.94351900
 C                  5.73185400   -2.33212100    1.35914900
 H                  6.70884000   -2.80849800    1.50531800
 H                  5.13741400   -2.51077700    2.25904800
 H                  5.89080800   -1.25358100    1.28133800
 C                  2.53743100   -3.23868100    1.47414300
 H                  2.74211500   -2.50591300    2.25895000
 C                  3.14759700   -4.57598700    1.92788700
 H                  2.63639900   -4.90465400    2.84164300
 H                  4.21139300   -4.50278500    2.16394600
 H                  3.02336200   -5.36733800    1.18543300
 C                  1.01294900   -3.36093800    1.35571900
 H                  0.72627700   -4.18018800    0.69104600
 H                  0.55861700   -2.44571700    0.97775900
 H                  0.57903400   -3.56980400    2.34040600
 C                  2.53741200    3.23875700    1.47381600
 H                  2.74200600    2.50603600    2.25869700
 C                  1.01294300    3.36100000    1.35521000
 H                  0.57891100    3.56992500    2.33983300
 H                  0.55867000    2.44574800    0.97725100
 H                  0.72633900    4.18020400    0.69045300
 C                  3.14752700    4.57609800    1.92753100
 H                  3.02334400    5.36740100    1.18501600
 H                  4.21130400    4.50292300    2.16368300
 H                  2.63624900    4.90481700    2.84122300
 C                  5.08025800    2.87671900    0.07529400
 H                  5.07190700    3.97159800    0.12652500
 C                  5.92655400    2.46277800   -1.13751300
 H                  6.98109400    2.69468800   -0.94313200
 H                  5.63984800    2.98860900   -2.04931800
 H                  5.85092800    1.38746800   -1.32564500
 C                  5.73176700    2.33215300    1.35936500
 H                  5.89065400    1.25358800    1.28174700
 H                  5.13720100    2.51099400    2.25914300
 H                  6.70876700    2.80847800    1.50561300
 C                  2.55649800    3.30344800   -1.51384800
 H                  1.50357500    3.01716300   -1.43769600
 C                  3.07070200    2.78236600   -2.86802800
 H                  2.30993200    2.94676900   -3.63987500
 H                  3.30533000    1.71803100   -2.84373000
 H                  3.97040000    3.32055400   -3.18033400
 C                  2.64457500    4.83580200   -1.48450300
 H                  3.68285300    5.18050900   -1.42536600
 H                  2.09140100    5.27631400   -0.65364000
 H                  2.21871400    5.24295000   -2.41028800
 H                 -3.70885000   -0.00003200    1.51395300
 H                 -4.62167700   -0.00005500    0.15294600
 H                 -3.78807500   -0.00000600   -1.42682200
 P                 -3.33757900    2.36222800   -0.07946800
 P                 -3.33744800   -2.36225400   -0.07951600
 N                 -1.24627500    0.00000700   -1.28167900
 C                 -0.01435100    0.00001300   -0.68849500
 C                  1.23292800   -0.00001800   -1.36172600
 C                  1.11506000   -0.00006800   -2.76766300
 H                  2.00495600   -0.00011700   -3.38692800
 C                 -0.13159800   -0.00007600   -3.39434600
 H                 -0.21461100   -0.00011800   -4.47762800
 C                 -1.29251500   -0.00004100   -2.62783600
 H                 -2.27747400   -0.00005000   -3.07499200
 C                 -2.58708200    3.40087200    1.30125400
 H                 -1.53085000    3.14512800    1.18746300
 C                 -2.72959300    4.92517900    1.19010600
 H                 -2.25821900    5.40035500    2.05974800
 H                 -2.24845500    5.33142600    0.29874600
 H                 -3.78094600    5.23326000    1.18171900
 C                 -3.01616400    2.93567900    2.70493500
 H                 -3.91232600    3.46581800    3.03996100
 H                 -3.22335800    1.86600500    2.74367800
 H                 -2.22098000    3.15455300    3.42701800
 C                 -5.15088200    2.86661900   -0.16694000
 H                 -5.14145000    3.95332200   -0.30856900
 C                 -5.94199400    2.55976100    1.11277300
 H                 -5.84914800    1.50626500    1.39430000
 H                 -5.62122300    3.16862500    1.95937000
 H                 -7.00580300    2.76791600    0.94389700
 C                 -5.86019400    2.22479100   -1.37218400
 H                 -6.82931100    2.71343900   -1.53005500
 H                 -5.29231800    2.29972800   -2.30325500
 H                 -6.04378000    1.16361600   -1.18831000
 C                 -2.65026600    3.11524700   -1.67653700
 H                 -2.84546900    2.30883600   -2.39192800
 C                 -3.30533100    4.39391700   -2.22656300
 H                 -2.81014100    4.66878400   -3.16648100
 H                 -4.36764200    4.27089000   -2.44736700
 H                 -3.20063300    5.24205800   -1.54567400
 C                 -1.12778400    3.29765500   -1.59408000
 H                 -0.86318500    4.18628100   -1.01420500
 H                 -0.63439500    2.44035300   -1.13833900
 H                 -0.71350300    3.42790800   -2.60036100
 C                 -2.65027000   -3.11517600   -1.67669300
 H                 -2.84553800   -2.30871500   -2.39201100
 C                 -1.12778000   -3.29759400   -1.59439400
 H                 -0.71360100   -3.42779900   -2.60072300
 H                 -0.63433500   -2.44032100   -1.13866100
 H                 -0.86313500   -4.18625500   -1.01459100
 C                 -3.30539800   -4.39379500   -2.22676700
 H                 -3.20062600   -5.24200500   -1.54597700
 H                 -4.36773400   -4.27074700   -2.44744100
 H                 -2.81031300   -4.66856900   -3.16676800
 C                 -5.15073000   -2.86673400   -0.16684700
 H                 -5.14125800   -3.95342400   -0.30857900
 C                 -5.94173500   -2.56002800    1.11296900
 H                 -7.00554700   -2.76823100    0.94418000
 H                 -5.62084500   -3.16894400    1.95948400
 H                 -5.84892200   -1.50655000    1.39457500
 C                 -5.86018500   -2.22482500   -1.37196400
 H                 -6.04377100   -1.16366700   -1.18799000
 H                 -5.29241000   -2.29968000   -2.30310200
 H                 -6.82930900   -2.71347900   -1.52976800
 C                 -2.58675300   -3.40088800    1.30111000
 H                 -1.53053400   -3.14516000    1.18715000
 C                 -3.01560400   -2.93564200    2.70484000
 H                 -2.22034500   -3.15459100    3.42681800
 H                 -3.22267900   -1.86594500    2.74359500
 H                 -3.91177600   -3.46568400    3.03999200
 C                 -2.72929800   -4.92519800    1.19003900
 H                 -3.78065400   -5.23327400    1.18176300
 H                 -2.24824200   -5.33148500    0.29865500
 H                 -2.25784800   -5.40034200    2.05965700
 Os                -3.01304700   -0.00000600    0.04806800
 Os                 2.95619500   -0.00000400   -0.07163300
 C                  2.49498500    0.00047600    3.50362000
 H                  3.10864500   -0.87349100    3.27455600
 H                  3.10835200    0.87463800    3.27449700
 H                  2.28368900    0.00048000    4.57654200
153
 7 cationic (CH2Cl2)
 H                  3.65922600    0.01520600   -1.55546800
 H                  4.60261300    0.00611900   -0.19912700
 H                  3.87919500   -0.01776100    1.30728000
 P                  3.29759700   -2.37467900   -0.08530100
 P                  3.28450800    2.37493100   -0.02554600
 N                  1.26338900   -0.00208000    1.39820700
 C                  0.03040500    0.00503100    0.80503000
 C                 -1.22765300    0.02655600    1.46909100
 C                 -1.13119300    0.05359500    2.87626700
 H                 -2.02758300    0.07781500    3.48675100
 C                  0.10736400    0.04420100    3.49960200
 H                  0.17471800    0.06082000    4.58254800
 C                  1.29962900    0.00930300    2.75606800
 C                  2.59652200   -3.26609000   -1.59295400
 H                  1.54083500   -2.98154700   -1.52390500
 C                  2.68707500   -4.79895900   -1.59835800
 H                  2.27861400   -5.18414400   -2.54101400
 H                  2.12102900   -5.26075300   -0.78799500
 H                  3.72500100   -5.14208400   -1.52956100
 C                  3.13122800   -2.71284400   -2.92651300
 H                  4.03564300   -3.24330800   -3.23731400
 H                  3.36569600   -1.64915300   -2.87508800
 H                  2.38255400   -2.86088200   -3.71328000
 C                  5.09779000   -2.90481800    0.05761900
 H                  5.07672900   -4.00005200    0.09236100
 C                  5.96866200   -2.48060600   -1.13384100
 H                  5.91329100   -1.40069500   -1.30207100
 H                  5.68864500   -2.98449900   -2.06002300
 H                  7.01582900   -2.73281100   -0.92690500
 C                  5.72833100   -2.38419500    1.36182700
 H                  6.69836800   -2.87072100    1.51836700
 H                  5.11594400   -2.57337700    2.24757800
 H                  5.89721900   -1.30589300    1.30364700
 C                  2.51135400   -3.25677400    1.39396000
 H                  2.69915100   -2.53852700    2.19652600
 C                  3.09470200   -4.60713900    1.84369100
 H                  2.55579200   -4.94327000    2.73841900
 H                  4.15240200   -4.54858400    2.10891200
 H                  2.98186400   -5.38542400    1.08588900
 C                  0.98989200   -3.36426300    1.22455800
 H                  0.71857800   -4.16841400    0.53547500
 H                  0.55300100   -2.44031600    0.84705600
 H                  0.52391200   -3.58705900    2.19142100
 C                  2.47586900    3.22409300    1.46296600
 H                  2.64068100    2.48480300    2.25101300
 C                  0.95831100    3.35318700    1.27197300
 H                  0.47971800    3.55252300    2.23771800
 H                  0.51702400    2.44619200    0.86064600
 H                  0.70632500    4.18036300    0.60307300
 C                  3.06416800    4.55642200    1.95822800
 H                  2.98130400    5.35321500    1.21575000
 H                  4.11346900    4.47780900    2.25025000
 H                  2.50599500    4.87941600    2.84597300
 C                  5.07994500    2.91165300    0.15028500
 H                  5.05120000    4.00442600    0.22585500
 C                  5.95911700    2.54091800   -1.05247200
 H                  7.00554900    2.77902700   -0.82600800
 H                  5.68733300    3.09184900   -1.95421700
 H                  5.90171300    1.47068800   -1.27403200
 C                  5.70592400    2.34844700    1.43849300
 H                  5.88862000    1.27536500    1.34044900
 H                  5.08262700    2.49552600    2.32484800
 H                  6.66821700    2.84060300    1.62288900
 C                  2.59908900    3.29849500   -1.52069700
 H                  1.53997900    3.02780100   -1.45627900
 C                  3.12411400    2.75893300   -2.86358800
 H                  2.38128200    2.94164700   -3.64875600
 H                  3.33056800    1.68883100   -2.83210000
 H                  4.04286900    3.27089700   -3.16293800
 C                  2.71085200    4.82973800   -1.49912600
 H                  3.75378100    5.15714400   -1.42974900
 H                  2.15583500    5.28386900   -0.67683300
 H                  2.30273100    5.23815500   -2.43207400
 H                 -3.58042300    0.01696500    1.65684600
 H                 -4.49980600    0.00374600    0.46363600
 H                 -3.78589000   -0.02171200   -1.23780000
 P                 -3.42753200    2.34286800   -0.15705500
 P                 -3.42235600   -2.34787100   -0.09444200
 N                 -1.20743200   -0.01143500   -1.21008800
 C                  0.03335800   -0.00561100   -0.63845500
 C                  1.26674900   -0.00025400   -1.32945000
 C                  1.11711600    0.00108500   -2.74014500
 H                  1.99480000    0.00895600   -3.37517100
 C                 -0.13607300   -0.00778600   -3.34031000
 H                 -0.24191300   -0.00823700   -4.42088900
 C                 -1.28598800   -0.01493200   -2.54813400
 H                 -2.27915000   -0.02205900   -2.97689600
 C                 -2.72965100    3.41140600    1.22718900
 H                 -1.65916000    3.21659600    1.11802700
 C                 -2.97358100    4.91973200    1.06818700
 H                 -2.53598500    5.44082500    1.92793100
 H                 -2.51354400    5.33126500    0.16886200
 H                 -4.04250600    5.15652300    1.05111400
 C                 -3.14050200    2.95693100    2.63710500
 H                 -4.11154300    3.37001900    2.92122200
 H                 -3.19056700    1.87258300    2.73001400
 H                 -2.40507400    3.32677500    3.36022400
 C                 -5.25356400    2.72212000   -0.30798700
 H                 -5.28889100    3.80452800   -0.47427800
 C                 -6.06393100    2.40460500    0.95591300
 H                 -5.95486100    1.35614300    1.25044000
 H                 -5.78094900    3.03034400    1.80343600
 H                 -7.12619000    2.58350000    0.75368100
 C                 -5.87935100    2.01719100   -1.52258000
 H                 -6.86845700    2.44605700   -1.71804600
 H                 -5.28839600    2.11017600   -2.43714700
 H                 -6.00907300    0.95285200   -1.32148300
 C                 -2.69882400    3.02760000   -1.75584500
 H                 -2.84610900    2.19117500   -2.44652500
 C                 -3.38259400    4.26329500   -2.36720000
 H                 -2.86945800    4.51324900   -3.30328400
 H                 -4.43403500    4.09788100   -2.60947600
 H                 -3.31904800    5.13867600   -1.71750100
 C                 -1.18719100    3.26871600   -1.62274100
 H                 -0.97884700    4.18597000   -1.06556200
 H                 -0.67547300    2.44870900   -1.12120600
 H                 -0.74688100    3.38026300   -2.61918000
 C                 -2.75919900   -3.03484600   -1.72081200
 H                 -2.92280400   -2.19321200   -2.40132900
 C                 -1.24626200   -3.29498300   -1.64302700
 H                 -0.84332400   -3.40786300   -2.65507000
 H                 -0.70555900   -2.48342700   -1.15753400
 H                 -1.02964800   -4.21737500   -1.09715400
 C                 -3.48324700   -4.25706300   -2.31112300
 H                 -3.42076300   -5.13346100   -1.66223200
 H                 -4.53739300   -4.06782900   -2.52316400
 H                 -3.00268200   -4.51842400   -3.26122900
 C                 -5.24742200   -2.75249700   -0.14730400
 H                 -5.27569500   -3.82981700   -0.34385500
 C                 -5.97941100   -2.48644200    1.17505500
 H                 -7.05348900   -2.64827600    1.02838600
 H                 -5.65323100   -3.15409000    1.97361100
 H                 -5.84207900   -1.45367300    1.51103500
 C                 -5.95938700   -2.02292900   -1.29747100
 H                 -6.12562500   -0.97647500   -1.03642200
 H                 -5.40779000   -2.04476000   -2.24100600
 H                 -6.93766200   -2.48569000   -1.46861800
 C                 -2.65257600   -3.40171500    1.26208700
 H                 -1.58943200   -3.21672200    1.08950200
 C                 -2.97670300   -2.92975200    2.68899900
 H                 -2.19271900   -3.28207700    3.36857500
 H                 -3.03074200   -1.84495800    2.77034700
 H                 -3.92338700   -3.34629000    3.04150400
 C                 -2.91639200   -4.90961000    1.13249700
 H                 -3.98539800   -5.13858900    1.19275500
 H                 -2.52430400   -5.33147100    0.20592200
 H                 -2.42248400   -5.42729100    1.96333300
 Os                -2.91617900    0.00103700    0.18765100
 Os                 2.99987000   -0.00106200   -0.08281000
 C                  2.60797400   -0.01908700    3.49268800
 H                  3.19024900   -0.90580400    3.23289000
 H                  3.23111900    0.84068700    3.23680100
 H                  2.43260300   -0.01835300    4.57095900
153
 7 dicationic (CH2Cl2)
 H                  3.65980200    0.22374800    1.58625500
 H                  4.62233100    0.29113700    0.25264700
 H                  3.93231600    0.14121100   -1.25896400
 P                  3.20436900    2.54182900    0.00656300
 P                  3.52785500   -2.18147700    0.14810100
 N                  1.33519700   -0.10155700   -1.39548300
 C                  0.11352300   -0.22983000   -0.80700100
 C                 -1.07323500   -0.64294100   -1.45160400
 C                 -0.96134300   -0.91388800   -2.82134800
 H                 -1.81297900   -1.25158900   -3.39963700
 C                  0.25701100   -0.69734800   -3.45881000
 H                  0.34660000   -0.84616800   -4.52951700
 C                  1.39079600   -0.28500700   -2.74369100
 C                  2.89055800    3.43378200    1.64213800
 H                  1.83605700    3.18860300    1.81850500
 C                  3.03684400    4.96230300    1.60653300
 H                  2.82472000    5.37446800    2.60066100
 H                  2.34965000    5.43647400    0.90388100
 H                  4.05638700    5.26187000    1.34210500
 C                  3.68364800    2.86458700    2.83136200
 H                  4.69987400    3.26551500    2.86497900
 H                  3.75359900    1.77617900    2.80413900
 H                  3.19066000    3.15475700    3.76675500
 C                  4.86214500    3.17814500   -0.61616300
 H                  4.74645500    4.26599200   -0.67701100
 C                  6.03214200    2.87655000    0.33028800
 H                  6.10894000    1.80577600    0.54421000
 H                  5.95031500    3.40924300    1.27912500
 H                  6.97129000    3.18939900   -0.14155700
 C                  5.18201100    2.64279200   -2.02143500
 H                  6.06156200    3.16342700   -2.41820200
 H                  4.36479700    2.78599300   -2.73328700
 H                  5.40693600    1.57384400   -1.98557400
 C                  1.98030100    3.33634000   -1.20075000
 H                  1.92993300    2.57637200   -1.98868200
 C                  2.35950400    4.67112600   -1.86306300
 H                  1.57123400    4.95115500   -2.57317200
 H                  3.29474900    4.61876600   -2.42359400
 H                  2.44802100    5.48501100   -1.13955400
 C                  0.58195200    3.43960200   -0.57564600
 H                  0.52825200    4.24161200    0.16702500
 H                  0.27499500    2.51083900   -0.09056400
 H                 -0.14218500    3.67383600   -1.35959600
 C                  2.87047600   -3.16772900   -1.33568500
 H                  2.93794100   -2.42785900   -2.13739300
 C                  1.38725600   -3.52795700   -1.16374900
 H                  0.97542700   -3.86580200   -2.12162900
 H                  0.79271200   -2.68070100   -0.82520000
 H                  1.25432900   -4.34168900   -0.44447600
 C                  3.65919300   -4.40518100   -1.79847000
 H                  3.67865400   -5.19668000   -1.04576500
 H                  4.69094800   -4.17665800   -2.07212700
 H                  3.17272200   -4.81744600   -2.69127000
 C                  5.37623100   -2.52332100    0.04924600
 H                  5.46196400   -3.61301500   -0.01674000
 C                  6.15360600   -2.06315000    1.29017800
 H                  7.22851700   -2.19328000    1.11584500
 H                  5.89493800   -2.64151400    2.17939100
 H                  5.97646800   -1.00471200    1.50507200
 C                  6.00132300   -1.91043200   -1.21614500
 H                  6.10136100   -0.82747300   -1.11258000
 H                  5.41877800   -2.10073000   -2.12201200
 H                  7.00247800   -2.33059500   -1.36840300
 C                  2.90915800   -3.14515400    1.64767400
 H                  1.82730000   -3.11933100    1.48231600
 C                  3.17375500   -2.43634900    2.98546500
 H                  2.51060900   -2.85088700    3.75440200
 H                  2.99642100   -1.36319900    2.92361200
 H                  4.20064600   -2.58802500    3.32809600
 C                  3.34635700   -4.61471900    1.73082500
 H                  4.43495800   -4.71000000    1.80094400
 H                  3.00736700   -5.20242800    0.87588900
 H                  2.92114200   -5.07290000    2.63229500
 H                 -3.50516400   -0.48700000   -1.83119800
 H                 -4.17897400   -0.16474400   -1.31684400
 H                 -3.74461500   -0.26639300    0.91805200
 P                 -3.18408800   -2.36331600    0.22773100
 P                 -3.98608700    2.00021400    0.13006000
 N                 -1.21248500    0.17294800    1.10071100
 C                  0.05565500    0.08101600    0.60017500
 C                  1.26046000    0.23506700    1.31720100
 C                  1.04595200    0.46050500    2.70337800
 H                  1.89433500    0.59588500    3.36531200
 C                 -0.23375500    0.50540800    3.24588900
 H                 -0.38713800    0.66223500    4.30894400
 C                 -1.35281300    0.36800300    2.41967000
 H                 -2.36142700    0.42031600    2.80527000
 C                 -2.58012900   -3.53890600   -1.10447500
 H                 -1.52604400   -3.25805000   -1.18388900
 C                 -2.66481400   -5.02572000   -0.71951500
 H                 -2.34976300   -5.61918000   -1.58496300
 H                 -2.00843700   -5.28713500    0.11038300
 H                 -3.68658900   -5.32725100   -0.46927500
 C                 -3.25104000   -3.32681200   -2.47331100
 H                 -4.17200600   -3.90861500   -2.54817000
 H                 -3.49630600   -2.28555100   -2.68864600
 H                 -2.57479900   -3.68163800   -3.25718700
 C                 -4.98541900   -2.72780400    0.56160500
 H                 -4.96867300   -3.79845800    0.79562800
 C                 -5.91099800   -2.52275600   -0.64685200
 H                 -5.78735700   -1.53805200   -1.10381800
 H                 -5.75557800   -3.27734500   -1.41759300
 H                 -6.95104700   -2.60182800   -0.31388100
 C                 -5.50696400   -1.97191300    1.79647900
 H                 -6.48986500   -2.37316200    2.06404400
 H                 -4.86179500   -2.06673400    2.67195200
 H                 -5.63236000   -0.90973600    1.58896600
 C                 -2.32525100   -2.83372900    1.83147300
 H                 -2.49734200   -1.95285900    2.45568900
 C                 -2.90912400   -4.05307600    2.57293300
 H                 -2.34064400   -4.17527500    3.50153800
 H                 -3.95774000   -3.93914200    2.84933100
 H                 -2.80427400   -4.97709700    2.00298600
 C                 -0.81299900   -3.01464200    1.64860600
 H                 -0.58346400   -3.97230300    1.17588600
 H                 -0.35929200   -2.22916400    1.05089100
 H                 -0.33402500   -3.00614400    2.63233100
 C                 -3.96173800    2.63568700    1.90686300
 H                 -4.04100800    1.71745600    2.49786600
 C                 -2.63387300    3.33786300    2.24619700
 H                 -2.55761000    3.44202500    3.33327900
 H                 -1.75090400    2.79640800    1.90532900
 H                 -2.60669900    4.34274600    1.81394600
 C                 -5.13423000    3.55409400    2.29588600
 H                 -5.14956700    4.47319700    1.70431000
 H                 -6.10868100    3.07226000    2.20795900
 H                 -5.00578500    3.84153700    3.34506400
 C                 -5.76445800    2.11161200   -0.43795500
 H                 -6.02943200    3.14656700   -0.19694600
 C                 -5.95747100    1.91496600   -1.94731000
 H                 -7.02591400    1.99988200   -2.17296600
 H                 -5.43445500    2.66410600   -2.54337300
 H                 -5.63724200    0.92166800   -2.27796300
 C                 -6.69488200    1.16846300    0.33687600
 H                 -6.59321600    0.14460100   -0.02472700
 H                 -6.52144200    1.16623500    1.41510000
 H                 -7.73225900    1.47580200    0.16842000
 C                 -2.99926100    3.25804900   -0.87147900
 H                 -2.11436400    3.40532200   -0.24820900
 C                 -2.50749100    2.73271100   -2.23165300
 H                 -1.92903400    3.51678900   -2.73081900
 H                 -1.84769300    1.86523800   -2.10895700
 H                 -3.32440600    2.44840800   -2.89776300
 C                 -3.71882500    4.60804600   -0.99618200
 H                 -4.61356300    4.54360800   -1.62071800
 H                 -4.00315400    5.01469200   -0.02348100
 H                 -3.03462600    5.32249900   -1.46783600
 Os                -2.76893300   -0.06685200   -0.36852400
 Os                 3.02829800    0.16754500    0.10793900
 C                  2.66737800   -0.01820500   -3.48282600
 H                  3.03370200    0.98529000   -3.25333800
 H                  3.45734200   -0.71265600   -3.18778700
 H                  2.50623100   -0.10383900   -4.55959400
153
 7 tricationic (CH2Cl2)
 H                 -3.41692600    0.20026100   -1.77266900
 H                 -4.39030000    0.48233100   -0.71768400
 H                 -3.92557500    0.28228500    1.01235800
 P                 -3.10500700    2.55544200    0.08885700
 P                 -3.89949100   -2.03574700   -0.13210400
 N                 -1.26811500   -0.13636100    1.32525100
 C                 -0.03694200   -0.26407900    0.75545000
 C                  1.12467100   -0.71196300    1.41023500
 C                  0.97468200   -1.03038200    2.76985500
 H                  1.80539400   -1.40426500    3.35487800
 C                 -0.24808900   -0.81045900    3.38728400
 H                 -0.36655400   -0.99287300    4.45015200
 C                 -1.36038300   -0.35036000    2.66201900
 C                 -2.71947800    3.51874700   -1.47774100
 H                 -1.66671900    3.25854500   -1.63802700
 C                 -2.83531700    5.04301300   -1.32348600
 H                 -2.58872400    5.51794600   -2.28004500
 H                 -2.15299300    5.44326100   -0.57221900
 H                 -3.85469100    5.34357100   -1.06188300
 C                 -3.50355300    3.04903200   -2.71502600
 H                 -4.51131200    3.46966200   -2.73358600
 H                 -3.58910100    1.96342500   -2.77480500
 H                 -2.98768100    3.40086600   -3.61513500
 C                 -4.78035400    3.10787900    0.71171200
 H                 -4.65866000    4.18616600    0.86132800
 C                 -5.92017600    2.89122200   -0.29225200
 H                 -5.98635700    1.84683600   -0.61270100
 H                 -5.81963000    3.51814600   -1.17903900
 H                 -6.87059800    3.14833300    0.18842700
 C                 -5.13409400    2.46374000    2.06304900
 H                 -5.97932100    3.00453500    2.50225500
 H                 -4.31517800    2.48122400    2.78554800
 H                 -5.43782200    1.42346800    1.92891200
 C                 -1.90419200    3.17739800    1.40519800
 H                 -1.92052100    2.35721500    2.12869500
 C                 -2.29184200    4.46690800    2.14974400
 H                 -1.53259000    4.66245200    2.91606700
 H                 -3.25425600    4.39544500    2.65864400
 H                 -2.31983200    5.33532400    1.48828200
 C                 -0.47498100    3.29817200    0.85561200
 H                 -0.36434600    4.18604300    0.22627300
 H                 -0.17919200    2.43186700    0.26475000
 H                  0.22451200    3.39716500    1.69286400
 C                 -3.60487500   -2.90703100    1.51156800
 H                 -3.72833000   -2.08838000    2.22447300
 C                 -2.16117700   -3.42822800    1.61867500
 H                 -1.93046900   -3.64775300    2.66632000
 H                 -1.42152900   -2.71245600    1.25676700
 H                 -2.03777700   -4.35771900    1.05399900
 C                 -4.59387900   -4.01589100    1.90699400
 H                 -4.50653300   -4.89407000    1.26309300
 H                 -5.63507600   -3.68718700    1.89904500
 H                 -4.36139500   -4.33773400    2.92876700
 C                 -5.75756200   -1.99309500   -0.33603300
 H                 -6.06265800   -3.04084800   -0.24453400
 C                 -6.20426700   -1.47938400   -1.71227800
 H                 -7.29803400   -1.51328200   -1.76682000
 H                 -5.81160300   -2.08008300   -2.53502300
 H                 -5.89635200   -0.44154300   -1.87172200
 C                 -6.43707700   -1.18397100    0.77941700
 H                 -6.27619600   -0.11420200    0.63211600
 H                 -6.08234600   -1.44413500    1.78042800
 H                 -7.51652200   -1.36810600    0.75023800
 C                 -3.23027800   -3.21890900   -1.44643200
 H                 -2.29225700   -3.55815700   -0.99696300
 C                 -2.87927600   -2.54137600   -2.77821400
 H                 -2.45352700   -3.28943400   -3.45679400
 H                 -2.14500800   -1.74592800   -2.64646000
 H                 -3.75753300   -2.11276100   -3.26917500
 C                 -4.12219400   -4.45104500   -1.67542900
 H                 -5.06468400   -4.18599600   -2.16230700
 H                 -4.35369000   -4.98627300   -0.75328700
 H                 -3.59508200   -5.14719300   -2.33791200
 H                  3.59714200   -0.47934500    1.82735600
 H                  4.26107500   -0.18699500    1.30280000
 H                  3.83751100   -0.34188400   -0.90566600
 P                  3.16636200   -2.44822200   -0.19191300
 P                  4.06945900    1.94702700   -0.13973300
 N                  1.33227000    0.11218600   -1.13750500
 C                  0.06192000    0.09571900   -0.65227400
 C                 -1.09337600    0.37561100   -1.39786100
 C                 -0.86341000    0.63774800   -2.76642000
 H                 -1.69506300    0.86968300   -3.42199300
 C                  0.42237200    0.56672000   -3.29796500
 H                  0.60523800    0.72293300   -4.35563100
 C                  1.50313900    0.31056000   -2.45663200
 H                  2.52006700    0.27236800   -2.82284200
 C                  2.90108500   -3.53877400    1.31502800
 H                  1.83883700   -3.37213100    1.52283500
 C                  3.11439000   -5.03332800    1.01926100
 H                  2.94076000   -5.59374900    1.94416400
 H                  2.42258700   -5.41736500    0.26965600
 H                  4.13793700   -5.24406300    0.69532300
 C                  3.70309200   -3.13887600    2.56267700
 H                  4.74733700   -3.44523500    2.48524200
 H                  3.67953000   -2.06848900    2.76654800
 H                  3.27250100   -3.65027300    3.42963200
 C                  4.85560500   -2.81340800   -0.89579800
 H                  4.81186900   -3.89013900   -1.09191300
 C                  5.99059800   -2.55202200    0.10542700
 H                  5.90408700   -1.57109800    0.57967700
 H                  6.02063400   -3.30932900    0.89034000
 H                  6.95009900   -2.58424100   -0.42057100
 C                  5.09582200   -2.09940800   -2.23686900
 H                  6.02710800   -2.47642600   -2.67149700
 H                  4.29844700   -2.26578000   -2.96448400
 H                  5.21102900   -1.02187300   -2.10841500
 C                  1.96620400   -3.04413500   -1.51552900
 H                  1.92149500   -2.19157800   -2.19704200
 C                  2.43176000   -4.26589500   -2.33331600
 H                  1.68283600   -4.44269500   -3.11296700
 H                  3.38888100   -4.12051400   -2.83327800
 H                  2.49440300   -5.17208900   -1.72912600
 C                  0.55820000   -3.30881100   -0.96410800
 H                  0.53303700   -4.22145300   -0.36191500
 H                  0.17594700   -2.49307900   -0.35533700
 H                 -0.12719200   -3.44559800   -1.80612900
 C                  3.69477500    2.76192300   -1.79142300
 H                  3.72181500    1.92410700   -2.49417200
 C                  2.28371100    3.37846100   -1.80137600
 H                  1.99572900    3.59178100   -2.83534700
 H                  1.51989000    2.72686000   -1.37237300
 H                  2.27343600    4.32408500   -1.25141900
 C                  4.72371500    3.80127000   -2.26835700
 H                  4.77870100    4.66289300   -1.59905600
 H                  5.72818700    3.39134400   -2.38546200
 H                  4.40392900    4.16772300   -3.24986200
 C                  5.92365000    1.95396700    0.04326000
 H                  6.18230600    3.00508900   -0.12677900
 C                  6.41917400    1.56049600    1.43966900
 H                  7.51247300    1.62346300    1.44943800
 H                  6.04274200    2.21915400    2.22415500
 H                  6.15565800    0.52748100    1.69131100
 C                  6.60587300    1.09552800   -1.03153700
 H                  6.51307000    0.03578200   -0.79452000
 H                  6.21095200    1.25601200   -2.03764600
 H                  7.67343900    1.33743600   -1.05243800
 C                  3.32277200    3.08462000    1.17745100
 H                  2.33255000    3.29547800    0.76637100
 C                  3.11364700    2.43274900    2.55419700
 H                  2.58509600    3.14284900    3.19930800
 H                  2.50958400    1.52214700    2.49973200
 H                  4.05635000    2.17762800    3.04311900
 C                  4.07980500    4.41574400    1.29854300
 H                  5.10046700    4.27476600    1.66471000
 H                  4.12220600    4.95875000    0.35272200
 H                  3.55179600    5.04924800    2.02035400
 Os                 2.84417100   -0.11736000    0.35133700
 Os                -2.89417300    0.16423000   -0.26181300
 C                 -2.62400600   -0.05001600    3.40931400
 H                 -2.51742400    0.92303400    3.90512900
 H                 -3.48897900    0.00255200    2.75413500
 H                 -2.79458800   -0.79384900    4.19159500
158
 8 (CH2Cl2)
 H                  4.08122500   -0.15126000   -1.29374400
 H                  4.79077300   -0.14857100    0.33947200
 H                  3.78224500   -0.09003600    1.63042900
 H                 -3.31305400    0.08571900   -1.83616400
 H                 -4.30158700    0.21844900   -0.55072500
 P                  3.65444300    2.25673100   -0.00019800
 P                  3.43158700   -2.45776800    0.06235700
 P                 -2.88393700    2.48983600   -0.44246300
 P                 -3.13816100   -2.28753700   -0.43571100
 N                  1.53621400   -0.05814000   -1.38219400
 N                 -1.04938600    0.08075500    1.04777200
 C                 -0.94899100   -0.01684200   -1.59223700
 C                 -0.75649000   -0.10427600   -2.98524500
 H                 -1.61053800   -0.13971900   -3.65248300
 C                  0.52645800   -0.14497000   -3.54283900
 H                  0.66175900   -0.20237300   -4.61920800
 C                  1.65127300   -0.11122200   -2.72347500
 H                  2.65774500   -0.13597600   -3.12090000
 C                  0.27488100   -0.01571900   -0.86840500
 C                  0.21622000    0.03544800    0.56535300
 C                  1.40695600    0.03725300    1.32523800
 C                  1.15153100    0.11759400    2.71563500
 H                  1.97972700    0.12906000    3.41742400
 C                 -0.14219200    0.18024600    3.23348800
 H                 -0.29232300    0.23735900    4.30692300
 C                 -1.25821500    0.15475800    2.38113600
 C                 -2.67667400    0.13871300    2.74181000
 C                 -3.59470700    0.06307500    1.64483800
 C                 -4.94980500   -0.08221700    2.00874800
 H                 -5.69528000   -0.17831500    1.22580800
 C                 -5.38438700   -0.11753100    3.33558700
 H                 -6.44418500   -0.23314600    3.55242800
 C                 -4.46406100   -0.00470200    4.38264400
 H                 -4.79409900   -0.02471300    5.41753300
 C                 -3.11079400    0.11796500    4.07781700
 H                 -2.38491300    0.18020900    4.88449900
 C                  5.49192300    2.66978600    0.04181100
 H                  5.54633300    3.75632100   -0.09221200
 C                  6.24754100    1.99726600   -1.11798400
 H                  7.25422900    2.42535100   -1.19640600
 H                  5.75698800    2.11943100   -2.08712500
 H                  6.35048000    0.92456500   -0.93857000
 C                  6.17924600    2.31695800    1.36878300
 H                  6.02513100    1.26503200    1.62818900
 H                  5.82551900    2.92847800    2.20003100
 H                  7.25967600    2.48313700    1.27614600
 C                  3.12353700    3.02104400   -1.64706400
 H                  3.34325500    2.20188800   -2.34144200
 C                  1.60657500    3.24467700   -1.66760100
 H                  1.32492700    4.14450900   -1.11325800
 H                  1.07012400    2.40177400   -1.23424200
 H                  1.25877900    3.37123500   -2.69905400
 C                  3.85633600    4.27421200   -2.15372800
 H                  3.45058200    4.54948400   -3.13550600
 H                  4.92997800    4.12027900   -2.28078400
 H                  3.71710100    5.13339800   -1.49346800
 C                  2.85048300    3.33989400    1.31564700
 H                  1.79480500    3.11947400    1.13429600
 C                  3.05617600    4.85653500    1.19742000
 H                  2.55233700    5.35949200    2.03247400
 H                  2.64426300    5.26895400    0.27476100
 H                  4.11691700    5.12602200    1.24783200
 C                  3.16939100    2.87971000    2.74993300
 H                  4.06506100    3.37694900    3.13333600
 H                  3.32605600    1.80278300    2.81832300
 H                  2.34060400    3.14551000    3.41606200
 C                  5.22313800   -3.02973000    0.17801400
 H                  5.18673400   -4.11777500    0.05311700
 C                  6.08302400   -2.43766200   -0.95251800
 H                  6.29077700   -1.38208200   -0.76331500
 H                  5.61431700   -2.50489800   -1.93776900
 H                  7.04171600   -2.96823900   -0.99992100
 C                  5.88320000   -2.72827400    1.53110100
 H                  6.94799800   -2.98824800    1.48418100
 H                  5.44332700   -3.30201900    2.34832600
 H                  5.81055100   -1.66537500    1.78099100
 C                  2.89018000   -3.22099300   -1.58749400
 H                  3.18209300   -2.43401100   -2.29184000
 C                  1.36358100   -3.36587200   -1.66532900
 H                  1.05687100   -3.52365400   -2.70543100
 H                  0.84496800   -2.48182500   -1.29691900
 H                  1.01710700   -4.22835700   -1.08931100
 C                  3.56196800   -4.52775400   -2.04347600
 H                  3.36009100   -5.35918400   -1.36371300
 H                  4.64485700   -4.43919800   -2.15122200
 H                  3.16182600   -4.80734800   -3.02625000
 C                  2.49710400   -3.43720000    1.37190000
 H                  1.46882600   -3.15803000    1.12890200
 C                  2.76807800   -2.94192500    2.80361700
 H                  1.89683200   -3.14955400    3.43568500
 H                  2.96381100   -1.87018400    2.83953300
 H                  3.62281800   -3.45930500    3.24857900
 C                  2.61256500   -4.96677000    1.31438500
 H                  3.65018900   -5.29785400    1.43279500
 H                  2.22604300   -5.38579400    0.38357800
 H                  2.03510100   -5.40918400    2.13590700
 C                 -4.62626200    3.16004800   -0.69998300
 H                 -4.50010800    4.24879800   -0.72327200
 C                 -5.28253300    2.72509800   -2.01954700
 H                 -5.27249600    1.63604300   -2.12635000
 H                 -4.80358500    3.15920400   -2.89679900
 H                 -6.33029600    3.05000000   -2.02453700
 C                 -5.56980700    2.79945500    0.45869500
 H                 -6.45291200    3.44889900    0.42581800
 H                 -5.11807900    2.89434800    1.44784200
 H                 -5.91242900    1.76877500    0.35784700
 C                 -1.86375800    3.28846700   -1.80812300
 H                 -0.87681700    2.88879700   -1.57166500
 C                 -1.77868800    4.82188500   -1.81817300
 H                 -1.17059900    5.14408100   -2.67261200
 H                 -1.31555100    5.23098800   -0.91945900
 H                 -2.76683900    5.28056500   -1.93299300
 C                 -2.23320200    2.79083300   -3.21844400
 H                 -2.95939100    3.45978800   -3.68925200
 H                 -2.65313900    1.78519800   -3.21669600
 H                 -1.33992000    2.78245500   -3.85259500
 C                 -2.34274100    3.36070600    1.14541300
 H                 -2.71815000    2.66890800    1.90685300
 C                 -2.92422500    4.75152600    1.45161400
 H                 -2.55102800    5.08154100    2.42927500
 H                 -4.01456800    4.75823600    1.50531400
 H                 -2.61982500    5.50206300    0.71840400
 C                 -0.81060500    3.39155300    1.26673300
 H                 -0.37464200    4.17432600    0.64024000
 H                 -0.35194300    2.44502900    0.98538300
 H                 -0.52579900    3.60565400    2.30298700
 C                 -2.59852100   -3.43574600    0.96398000
 H                 -2.75111800   -4.44310300    0.56517400
 C                 -3.41180400   -3.33662100    2.26190800
 H                 -3.02232900   -4.07141400    2.97797200
 H                 -4.47203400   -3.55832900    2.11503200
 H                 -3.33043100   -2.35049000    2.71987400
 C                 -1.10217600   -3.26895000    1.25148400
 H                 -0.90251600   -2.34860100    1.80188600
 H                 -0.51095800   -3.24177400    0.33637500
 H                 -0.74192900   -4.10841600    1.85824800
 C                 -2.30881300   -3.09352300   -1.93481500
 H                 -1.33872200   -2.59083400   -1.93353800
 C                 -3.01662200   -2.71101400   -3.24349500
 H                 -2.34800400   -2.89680900   -4.09247100
 H                 -3.30465100   -1.65761100   -3.26723200
 H                 -3.91716400   -3.31394300   -3.39585700
 C                 -2.04624500   -4.60706400   -1.89970700
 H                 -2.96930000   -5.19005700   -1.84379000
 H                 -1.40428300   -4.90598800   -1.06810800
 H                 -1.53079500   -4.89872600   -2.82317000
 C                 -4.98717500   -2.69252100   -0.50840700
 H                 -5.30665000   -2.37056700    0.48918300
 C                 -5.81803800   -1.88233100   -1.51592100
 H                 -5.62225200   -2.18318300   -2.54796500
 H                 -5.63318000   -0.81083200   -1.43476900
 H                 -6.88332800   -2.05740700   -1.32081900
 C                 -5.31883500   -4.18679500   -0.65875900
 H                 -6.39341400   -4.33880700   -0.49978700
 H                 -4.79191900   -4.82287300    0.05609700
 H                 -5.08686400   -4.54405300   -1.66664800
 Os                -2.71548000    0.08743800   -0.32420800
 Os                 3.19963400   -0.08118300    0.11754200
158
 8 cationic (CH2Cl2)
 H                  4.05887000   -0.12271900   -1.17729100
 H                  4.68648800   -0.11897800    0.53219000
 H                  3.67387800   -0.06938000    1.71339800
 H                 -3.34758600    0.06549700   -1.82162200
 H                 -4.32070500    0.19028800   -0.56903800
 P                  3.69532400    2.26531700   -0.02661700
 P                  3.51038100   -2.44187500    0.03140600
 P                 -2.91526100    2.49160100   -0.45212500
 P                 -3.12606100   -2.31824600   -0.43786600
 N                  1.49809400   -0.04646600   -1.35447700
 N                 -1.08694000    0.08341700    1.05790800
 C                 -0.98650700   -0.01081200   -1.57087800
 C                 -0.78315600   -0.09016000   -2.97060100
 H                 -1.63374500   -0.12924500   -3.64049300
 C                  0.49751400   -0.12156700   -3.51764800
 H                  0.64172700   -0.17313700   -4.59243900
 C                  1.62308800   -0.09146900   -2.68740400
 H                  2.63047700   -0.11499200   -3.08329800
 C                  0.23430200   -0.00881400   -0.84569700
 C                  0.17421900    0.04072600    0.58257100
 C                  1.36462100    0.04637700    1.36148500
 C                  1.10126100    0.12738100    2.76052800
 H                  1.92894000    0.14141800    3.46134200
 C                 -0.18794700    0.18657900    3.26288800
 H                 -0.35242100    0.24315200    4.33340200
 C                 -1.30391300    0.15747300    2.39303400
 C                 -2.71033200    0.13684500    2.73616600
 C                 -3.62090400    0.04337400    1.62449400
 C                 -4.98050000   -0.12185100    1.98006200
 H                 -5.71675900   -0.23502400    1.19162000
 C                 -5.41798800   -0.15197200    3.29966300
 H                 -6.47633500   -0.28248600    3.51251300
 C                 -4.50624100   -0.01390900    4.36015400
 H                 -4.85151600   -0.02961700    5.38950400
 C                 -3.15766200    0.12457800    4.07423400
 H                 -2.44016900    0.20535700    4.88568000
 C                  5.53722300    2.60800800   -0.02474700
 H                  5.61116700    3.68953800   -0.18496900
 C                  6.24605700    1.89110900   -1.18588300
 H                  7.25873000    2.29524700   -1.29578500
 H                  5.73615500    2.00293000   -2.14605200
 H                  6.33140100    0.82259400   -0.98082000
 C                  6.23390500    2.26903300    1.30024200
 H                  6.06044500    1.22799500    1.59054500
 H                  5.90955000    2.91193000    2.11952300
 H                  7.31522300    2.40558400    1.18286400
 C                  3.12443400    2.98233800   -1.67254900
 H                  3.30371700    2.14192300   -2.35192100
 C                  1.61437500    3.25296700   -1.64933100
 H                  1.38220400    4.17714100   -1.11302300
 H                  1.06045900    2.44360000   -1.17530300
 H                  1.24311700    3.36245100   -2.67369000
 C                  3.88205200    4.20225900   -2.22214100
 H                  3.45174000    4.47129800   -3.19424500
 H                  4.94489200    4.00976700   -2.38072600
 H                  3.79079700    5.07556400   -1.57250900
 C                  2.92063600    3.34790400    1.30466500
 H                  1.85746200    3.16672700    1.12206400
 C                  3.19176100    4.85389200    1.17422900
 H                  2.70308700    5.37703300    2.00497700
 H                  2.79989200    5.27670800    0.24773900
 H                  4.26190200    5.07908800    1.23101700
 C                  3.22835900    2.87875200    2.73708100
 H                  4.16443400    3.30902600    3.10217100
 H                  3.29948400    1.79405400    2.81759500
 H                  2.43077400    3.21824700    3.40718400
 C                  5.31817200   -2.92206600    0.14157100
 H                  5.32169100   -4.00683100   -0.01163100
 C                  6.15080300   -2.26612300   -0.97235100
 H                  6.32599900   -1.21251500   -0.74750900
 H                  5.68317200   -2.31934000   -1.95897300
 H                  7.12555900   -2.76286300   -1.03575000
 C                  5.95289400   -2.62948700    1.50803100
 H                  7.02662200   -2.84513900    1.45929600
 H                  5.53071100   -3.24450400    2.30400400
 H                  5.83771000   -1.57748900    1.78756400
 C                  2.97428200   -3.15265800   -1.63436900
 H                  3.23471600   -2.33575600   -2.31578100
 C                  1.45242000   -3.35258800   -1.69814900
 H                  1.14509500   -3.49823800   -2.73918400
 H                  0.90318700   -2.49756400   -1.30598900
 H                  1.14567600   -4.23997900   -1.13783800
 C                  3.69381600   -4.42053400   -2.12520200
 H                  3.51949400   -5.27690800   -1.46976500
 H                  4.77239700   -4.28831400   -2.22842000
 H                  3.30262000   -4.68228500   -3.11556200
 C                  2.59064500   -3.44181900    1.33351600
 H                  1.55491400   -3.21308300    1.07002400
 C                  2.81565700   -2.94837200    2.77241300
 H                  1.96242400   -3.24661400    3.39192700
 H                  2.91313400   -1.86476100    2.83114800
 H                  3.71028800   -3.39639700    3.21243500
 C                  2.79296700   -4.96223200    1.25754200
 H                  3.84206200   -5.23656500    1.40937900
 H                  2.45966300   -5.38764300    0.30959000
 H                  2.21162200   -5.44063400    2.05488100
 C                 -4.66221000    3.15561900   -0.66492900
 H                 -4.53342700    4.24338500   -0.70921200
 C                 -5.36203600    2.70002500   -1.95473700
 H                 -5.36339200    1.60898300   -2.04098300
 H                 -4.91035200    3.11473900   -2.85538300
 H                 -6.40693600    3.03194000   -1.92998400
 C                 -5.56533100    2.81354600    0.53136100
 H                 -6.44301900    3.47034700    0.52271100
 H                 -5.07859000    2.91560700    1.50311500
 H                 -5.92039900    1.78542700    0.45261900
 C                 -1.92317700    3.24967900   -1.85998700
 H                 -0.93228800    2.84325900   -1.64751400
 C                 -1.82733800    4.78212500   -1.89514400
 H                 -1.24330400    5.08510800   -2.77272800
 H                 -1.33470500    5.20125600   -1.01713700
 H                 -2.81542800    5.24528700   -1.98767300
 C                 -2.34527300    2.73544700   -3.24946700
 H                 -3.08612100    3.40135300   -3.70031800
 H                 -2.76844700    1.73114600   -3.22218600
 H                 -1.47583200    2.71898800   -3.91551200
 C                 -2.31964700    3.36923400    1.11051800
 H                 -2.67527600    2.68895700    1.89181300
 C                 -2.88700800    4.76666900    1.41395600
 H                 -2.48217500    5.10825400    2.37455400
 H                 -3.97485600    4.77803600    1.50101100
 H                 -2.60231600    5.50440900    0.66037100
 C                 -0.78430400    3.39834400    1.18442900
 H                 -0.36768000    4.17480400    0.53797400
 H                 -0.33349500    2.45053100    0.89519500
 H                 -0.46913200    3.61975000    2.21014600
 C                 -2.54079700   -3.44980000    0.95300500
 H                 -2.68538800   -4.45885900    0.55584600
 C                 -3.33703700   -3.36120800    2.26190500
 H                 -2.92358800   -4.08580100    2.97434800
 H                 -4.39448900   -3.60374100    2.12981800
 H                 -3.26805900   -2.37264600    2.71718400
 C                 -1.04128800   -3.26295000    1.21649800
 H                 -0.84767900   -2.35695300    1.79237200
 H                 -0.46613100   -3.19990500    0.29210400
 H                 -0.65718800   -4.11281600    1.79262200
 C                 -2.28908800   -3.08877200   -1.94920500
 H                 -1.32617600   -2.57166800   -1.94789000
 C                 -3.01406600   -2.70757000   -3.24883400
 H                 -2.35191400   -2.88395300   -4.10450700
 H                 -3.31440700   -1.65732600   -3.26659000
 H                 -3.90926100   -3.31977300   -3.39322500
 C                 -2.00116500   -4.59801300   -1.92542300
 H                 -2.91374800   -5.19648300   -1.86721900
 H                 -1.34782500   -4.89108800   -1.10056200
 H                 -1.48819900   -4.87316800   -2.85501000
 C                 -4.96659600   -2.74729900   -0.49377900
 H                 -5.28085400   -2.44276600    0.51081700
 C                 -5.81954500   -1.93915400   -1.48422800
 H                 -5.61861800   -2.21375600   -2.52233300
 H                 -5.66586600   -0.86435700   -1.38239800
 H                 -6.87854300   -2.14725500   -1.28948700
 C                 -5.27072700   -4.24601000   -0.65726700
 H                 -6.34061800   -4.41802900   -0.48995700
 H                 -4.72593800   -4.87832200    0.04747500
 H                 -5.04100800   -4.58821000   -1.67070600
 Os                -2.73884000    0.07682500   -0.31751700
 Os                 3.11739600   -0.06536400    0.20129000
158
 8 dicationic (CH2Cl2)
 H                  4.02920400    0.14512600   -0.83839500
 H                  4.27931400    0.01737600    1.37622000
 H                  3.55457200    0.14092800    1.92528900
 H                 -3.35088400   -0.31768700   -1.81820700
 H                 -4.35712200   -0.21277500   -0.58848500
 P                  3.63145900    2.30295000   -0.00335900
 P                  3.88398300   -2.14690300   -0.10233800
 P                 -3.29579600    2.25053800   -0.68796500
 P                 -2.83956500   -2.51064600   -0.24747000
 N                  1.46411200    0.01655100   -1.24141000
 N                 -1.19047700    0.28900400    1.07134500
 C                 -1.00449500   -0.08789500   -1.53702300
 C                 -0.73866900   -0.27486200   -2.91845900
 H                 -1.55754900   -0.43584300   -3.60936900
 C                  0.56025200   -0.25753900   -3.42255900
 H                  0.74567500   -0.37579000   -4.48529300
 C                  1.65262700   -0.12193700   -2.56067500
 H                  2.67607000   -0.14923000   -2.91167300
 C                  0.18243300    0.07920100   -0.78883600
 C                  0.07276500    0.35665100    0.61497100
 C                  1.20786900    0.66598000    1.39586700
 C                  0.92375100    0.97911300    2.74697000
 H                  1.72173500    1.27246000    3.42043000
 C                 -0.37145600    0.87543500    3.23921900
 H                 -0.56863200    1.07510300    4.28619300
 C                 -1.44230900    0.51210400    2.38885600
 C                 -2.83626500    0.30917900    2.72165100
 C                 -3.69161100   -0.04449200    1.61844000
 C                 -5.02179400   -0.36204900    1.97734200
 H                 -5.71571700   -0.66433200    1.20109100
 C                 -5.48244600   -0.31292600    3.28915400
 H                 -6.51605400   -0.57317800    3.50445200
 C                 -4.62890900    0.06879900    4.33761200
 H                 -4.99416900    0.11124500    5.35907300
 C                 -3.30903700    0.37480300    4.04996100
 H                 -2.63415400    0.64869600    4.85572600
 C                  5.43272400    2.48119200   -0.45908400
 H                  5.56136100    3.56741400   -0.53561800
 C                  5.74894900    1.86220400   -1.83096300
 H                  6.77922900    2.11552500   -2.10161500
 H                  5.09761600    2.22269400   -2.62923600
 H                  5.67377700    0.77426500   -1.80870900
 C                  6.38622100    1.95461900    0.62020500
 H                  6.16192000    0.91828700    0.88311000
 H                  6.35429300    2.55334700    1.53066600
 H                  7.41265000    1.98407200    0.24004500
 C                  2.71330000    3.08448600   -1.44363500
 H                  2.71093600    2.27730000   -2.18263000
 C                  1.26317100    3.40909600   -1.07352500
 H                  1.20527300    4.25061600   -0.37837100
 H                  0.74841200    2.56367900   -0.62366800
 H                  0.72132900    3.69362000   -1.98012500
 C                  3.37478600    4.31657500   -2.09288900
 H                  2.78042900    4.58411900   -2.97347200
 H                  4.39590600    4.14394600   -2.43370400
 H                  3.38108900    5.18175600   -1.42875400
 C                  3.29221800    3.35970000    1.51744100
 H                  2.20828400    3.24550000    1.61931900
 C                  3.61724600    4.84980400    1.31531900
 H                  3.41130700    5.37687700    2.25344000
 H                  3.00811300    5.31489100    0.54033200
 H                  4.67320600    5.00892700    1.07595000
 C                  3.94454100    2.87246200    2.82243700
 H                  4.99326100    3.17182600    2.87810700
 H                  3.89137900    1.79379900    2.97037800
 H                  3.42595900    3.34598400    3.66246000
 C                  5.71009000   -2.42100500    0.15554400
 H                  5.81599100   -3.49798100   -0.01842800
 C                  6.56835000   -1.67039600   -0.87320700
 H                  6.66498000   -0.61921000   -0.60282000
 H                  6.17778700   -1.72425400   -1.89217000
 H                  7.57432100   -2.10276200   -0.87974300
 C                  6.19142000   -2.11804700    1.58035800
 H                  7.26880700   -2.30754700    1.63421700
 H                  5.70694400   -2.74182600    2.33346800
 H                  6.03257700   -1.06852100    1.84607000
 C                  3.48565600   -2.84642400   -1.80182400
 H                  3.64436000   -1.98669600   -2.45945800
 C                  2.00967600   -3.27519500   -1.89176000
 H                  1.73532700   -3.39715700   -2.94405900
 H                  1.31985600   -2.55187200   -1.45383400
 H                  1.85545900   -4.23834600   -1.39658700
 C                  4.39155800   -3.98876800   -2.29390500
 H                  4.30815100   -4.88004200   -1.66754100
 H                  5.44453600   -3.70857600   -2.35339600
 H                  4.06979300   -4.26668600   -3.30357400
 C                  2.97056800   -3.25066700    1.13070500
 H                  1.99353300   -3.36045300    0.65701900
 C                  2.73668000   -2.61340000    2.51080600
 H                  2.17486200   -3.32057500    3.12996100
 H                  2.15117400   -1.69244300    2.44735700
 H                  3.67070200   -2.38707800    3.03106300
 C                  3.58882100   -4.65120600    1.25548800
 H                  4.56452400   -4.62904300    1.74787200
 H                  3.70041500   -5.14802400    0.29022000
 H                  2.92317200   -5.26822600    1.86969500
 C                 -5.09907200    2.58863300   -1.10334200
 H                 -5.15008700    3.67605800   -1.22836600
 C                 -5.59236700    1.93316300   -2.40236700
 H                 -5.40579400    0.85492000   -2.40033700
 H                 -5.13740900    2.36045400   -3.29531700
 H                 -6.67572200    2.08137200   -2.48486500
 C                 -6.03716100    2.17410500    0.04203100
 H                 -7.01341300    2.65260400   -0.09721800
 H                 -5.67144300    2.43722000    1.03628700
 H                 -6.19177700    1.09390400    0.02708500
 C                 -2.30135400    3.04647900   -2.07391700
 H                 -1.28282200    2.81276900   -1.75385200
 C                 -2.43082700    4.56896800   -2.22945100
 H                 -1.82148600    4.89758100   -3.08041200
 H                 -2.09033800    5.12028600   -1.35240000
 H                 -3.46488800    4.86311100   -2.43834500
 C                 -2.52110700    2.37669100   -3.44457400
 H                 -3.29081700    2.90471300   -4.01382000
 H                 -2.82182200    1.33234200   -3.36657300
 H                 -1.59641100    2.42105100   -4.03023700
 C                 -3.00971700    3.34453200    0.83028700
 H                 -3.33854700    2.68371100    1.63871700
 C                 -3.82339800    4.64681300    0.93617500
 H                 -3.58028200    5.13441200    1.88813800
 H                 -4.90180000    4.47963500    0.92811700
 H                 -3.58576800    5.35382600    0.13854800
 C                 -1.51773100    3.64366400    1.05546600
 H                 -1.14985900    4.40100300    0.35875900
 H                 -0.88822600    2.76255100    0.94975700
 H                 -1.37415800    4.03436500    2.06923200
 C                 -2.06073300   -3.41536900    1.20879600
 H                 -2.07284500   -4.47001200    0.91906600
 C                 -2.82286100   -3.29864900    2.53490700
 H                 -2.28997500   -3.87296300    3.30279800
 H                 -3.83636900   -3.70271200    2.47149000
 H                 -2.88873200   -2.26490200    2.87754400
 C                 -0.59644000   -2.99282500    1.38475200
 H                 -0.52471500   -2.02044200    1.87387800
 H                 -0.06619200   -2.92975400    0.43078100
 H                 -0.07132500   -3.72067900    2.01256800
 C                 -1.92021800   -3.28402500   -1.70943800
 H                 -1.02831500   -2.65301600   -1.76257200
 C                 -2.69355800   -3.10118200   -3.02386900
 H                 -2.01872000   -3.25883100   -3.87326800
 H                 -3.12605100   -2.10214300   -3.11802100
 H                 -3.50312900   -3.83232500   -3.10660800
 C                 -1.43937200   -4.73767100   -1.57428800
 H                 -2.26469600   -5.44163000   -1.44526000
 H                 -0.74089100   -4.87706700   -0.74557100
 H                 -0.90961000   -5.01934500   -2.49243700
 C                 -4.59882600   -3.19473300   -0.21151500
 H                 -4.93398300   -2.85185800    0.77405100
 C                 -5.56974900   -2.59674000   -1.24171800
 H                 -5.34022200   -2.91903500   -2.26011800
 H                 -5.57269700   -1.50616800   -1.22480400
 H                 -6.58540400   -2.93905000   -1.01035100
 C                 -4.69136600   -4.72917400   -0.24414700
 H                 -5.72000400   -5.03409500   -0.01875100
 H                 -4.03920200   -5.21705900    0.48411200
 H                 -4.44677600   -5.11782500   -1.23719100
 Os                -2.78133800   -0.08957200   -0.31634800
 Os                 2.91888900    0.04244200    0.36885000
158
 8 dicationic triplet (CH2CL2)
 H                 -4.04409900   -0.03270300   -1.04756500
 H                 -4.57624100   -0.03266000    0.74192500
 H                 -3.57914600    0.02480900    1.79771600
 H                  3.40965100    0.13408500   -1.81652600
 H                  4.33933500    0.02462900   -0.70047900
 P                 -3.62451000   -2.33549200   -0.00492900
 P                 -3.71780900    2.31828000   -0.00563200
 P                  3.07734600   -2.43827000   -0.53365500
 P                  2.96417400    2.47537100   -0.36697100
 N                 -1.46163600    0.02861100   -1.29526900
 N                  1.17642600   -0.15329100    1.06849900
 C                  1.00287700    0.08889500   -1.56495700
 C                  0.78434200    0.20215100   -2.95463200
 H                  1.62307700    0.30306000   -3.63207000
 C                 -0.50724100    0.18322500   -3.47951100
 H                 -0.67509400    0.24648900   -4.54960200
 C                 -1.61007200    0.09625700   -2.62759000
 H                 -2.62505500    0.09391800   -3.00335200
 C                 -0.19160300    0.00541000   -0.80852100
 C                 -0.09275300   -0.14613100    0.62012900
 C                 -1.24089700   -0.27258400    1.42526400
 C                 -0.95163600   -0.43954500    2.79860200
 H                 -1.76101300   -0.55039700    3.51173200
 C                  0.35962500   -0.43992700    3.27628400
 H                  0.55191400   -0.55103500    4.33779200
 C                  1.43649100   -0.27933700    2.38791800
 C                  2.86146900   -0.16517500    2.68767400
 C                  3.72333300    0.07513100    1.55738400
 C                  5.08123500    0.33031700    1.85629100
 H                  5.76304800    0.55419000    1.04386500
 C                  5.57493300    0.29928500    3.15707700
 H                  6.62748400    0.49487700    3.34136100
 C                  4.71993200    0.01175500    4.22935400
 H                  5.10533000   -0.01939600    5.24373800
 C                  3.36588300   -0.21567200    3.99321800
 H                  2.70090700   -0.41194600    4.82841000
 C                 -5.46626000   -2.66606200   -0.09511700
 H                 -5.53241400   -3.75892800   -0.15159900
 C                 -6.08968300   -2.06976800   -1.36904400
 H                 -7.12896100   -2.40702500   -1.44780400
 H                 -5.57735300   -2.36424400   -2.28665600
 H                 -6.09388500   -0.97996800   -1.32924700
 C                 -6.25660200   -2.20078300    1.13594900
 H                 -6.18538200   -1.11792600    1.27655700
 H                 -5.93296300   -2.68695800    2.05652500
 H                 -7.31504400   -2.44251900    0.98798300
 C                 -2.96470100   -3.04050300   -1.61826000
 H                 -3.17097500   -2.22289000   -2.31794900
 C                 -1.44496200   -3.24025800   -1.54805400
 H                 -1.19199000   -4.16444600   -1.02265600
 H                 -0.94010200   -2.42154900   -1.03857400
 H                 -1.04005300   -3.31443100   -2.56241000
 C                 -3.63284900   -4.31540700   -2.16436400
 H                 -3.18473900   -4.54630000   -3.13785900
 H                 -4.70789700   -4.21424900   -2.31824100
 H                 -3.46496800   -5.17716700   -1.51590800
 C                 -2.89092100   -3.38435500    1.37374000
 H                 -1.82648200   -3.14577700    1.27431700
 C                 -3.07130300   -4.90163400    1.20951200
 H                 -2.66057000   -5.40185800    2.09432600
 H                 -2.54643100   -5.29743100    0.33918900
 H                 -4.12663300   -5.18256800    1.13550200
 C                 -3.34194200   -2.95076300    2.77870200
 H                 -4.29536800   -3.41472400    3.04442200
 H                 -3.45022200   -1.87004900    2.87670800
 H                 -2.60092300   -3.28740800    3.51163200
 C                 -5.54961500    2.61755700    0.21437500
 H                 -5.67416400    3.68208000   -0.01237600
 C                 -6.39082300    1.79878300   -0.77607200
 H                 -6.47455500    0.76587100   -0.43332800
 H                 -5.98487300    1.78421300   -1.79116900
 H                 -7.40207600    2.21710500   -0.82358400
 C                 -6.04026200    2.36818900    1.64780300
 H                 -7.12783300    2.49908900    1.67843400
 H                 -5.60556800    3.06186100    2.36943900
 H                 -5.81987200    1.34727600    1.97534100
 C                 -3.31155800    2.97510700   -1.72510800
 H                 -3.49567400    2.09648800   -2.35130100
 C                 -1.82331800    3.34643000   -1.84028700
 H                 -1.55764300    3.46130700   -2.89630100
 H                 -1.16300200    2.59011800   -1.41223700
 H                 -1.61715000    4.29921300   -1.34330300
 C                 -4.18909600    4.11875400   -2.25971400
 H                 -4.06991800    5.03785600   -1.68071900
 H                 -5.25104600    3.86582300   -2.28263400
 H                 -3.88344900    4.33936100   -3.28893600
 C                 -2.83922800    3.47176700    1.19945600
 H                 -1.83695900    3.52746400    0.77074600
 C                 -2.69288100    2.90502000    2.61813700
 H                 -2.07280200    3.58799600    3.20963800
 H                 -2.20904000    1.92843700    2.61562600
 H                 -3.65432800    2.80805100    3.12826200
 C                 -3.41977200    4.89490300    1.22308500
 H                 -4.43359800    4.91941800    1.63262700
 H                 -3.43834400    5.35535800    0.23385600
 H                 -2.79032300    5.52092600    1.86616100
 C                  4.85933300   -2.97122300   -0.77376100
 H                  4.79345400   -4.06268300   -0.85039600
 C                  5.51632000   -2.43380400   -2.05336400
 H                  5.45871300   -1.34194300   -2.10294600
 H                  5.07862500   -2.84457800   -2.96235200
 H                  6.57725700   -2.70861300   -2.04613200
 C                  5.74104200   -2.60801900    0.43256100
 H                  6.65466500   -3.21180800    0.40304500
 H                  5.26402500   -2.76820400    1.40159000
 H                  6.03575800   -1.55923300    0.38086400
 C                  2.09426700   -3.14750500   -1.96606300
 H                  1.09092100   -2.79363500   -1.72033300
 C                  2.07242900   -4.67965000   -2.06276600
 H                  1.49210500   -4.96968000   -2.94646700
 H                  1.61131400   -5.15662200   -1.19743500
 H                  3.08085800   -5.08778500   -2.18589600
 C                  2.48260900   -2.55053500   -3.33185000
 H                  3.25703800   -3.15423000   -3.81143900
 H                  2.84742900   -1.52550200   -3.26525900
 H                  1.60887400   -2.55830600   -3.99167500
 C                  2.53093700   -3.36576200    1.01399700
 H                  2.87226600   -2.69336300    1.80822600
 C                  3.17068500   -4.74365200    1.25961700
 H                  2.79648200   -5.13218100    2.21404400
 H                  4.25884200   -4.70590800    1.33043100
 H                  2.90598500   -5.46754300    0.48589700
 C                  0.99962900   -3.47177700    1.11088300
 H                  0.61359200   -4.26349300    0.46491400
 H                  0.49105500   -2.54759600    0.84255400
 H                  0.71958200   -3.72128200    2.13983100
 C                  2.23838200    3.46853100    1.05237000
 H                  2.31239100    4.50165300    0.70060900
 C                  3.00298400    3.38702800    2.37921600
 H                  2.49977100    4.02961200    3.11139700
 H                  4.03361500    3.73950400    2.29232600
 H                  3.01851600    2.37420800    2.78362000
 C                  0.75193900    3.14483500    1.25082900
 H                  0.61822900    2.22017700    1.81317100
 H                  0.21905400    3.04421700    0.30291900
 H                  0.27578300    3.94981700    1.82047000
 C                  2.07890800    3.19679700   -1.86932500
 H                  1.15513800    2.61227200   -1.88533900
 C                  2.84745000    2.90725000   -3.16734600
 H                  2.18544000    3.06826400   -4.02531700
 H                  3.21897600    1.88076500   -3.21759000
 H                  3.69986500    3.58390600   -3.27508600
 C                  1.67517000    4.67835600   -1.80135100
 H                  2.53561400    5.34586800   -1.71894400
 H                  0.99437900    4.89190900   -0.97426700
 H                  1.14815100    4.93466700   -2.72776300
 C                  4.76127800    3.04225000   -0.36854700
 H                  5.07465000    2.76066400    0.64240100
 C                  5.69808600    2.31536800   -1.34486300
 H                  5.46666600    2.54062500   -2.38817200
 H                  5.67460700    1.23208000   -1.21788600
 H                  6.72489100    2.64868400   -1.15583500
 C                  4.93187300    4.56412800   -0.51455200
 H                  5.97615800    4.82580800   -0.31009000
 H                  4.31025900    5.13707500    0.17751400
 H                  4.70542100    4.89129800   -1.53325500
 Os                 2.77863900    0.00359400   -0.33030200
 Os                -3.04565600    0.00060200    0.27889800
158
 8 tricationic (CH2Cl2)
 H                 -4.01675100   -0.17694300   -0.79780100
 H                 -4.25379800    0.03171000    1.43050100
 H                 -3.54842600   -0.19811700    1.94726700
 H                  3.43749900    0.33895000   -1.76134500
 H                  4.35087000    0.23758900   -0.63958600
 P                 -3.59158800   -2.31336400   -0.00031800
 P                 -3.92634100    2.11728100   -0.10435400
 P                  3.26891500   -2.30685900   -0.69231800
 P                  2.81239800    2.56644400   -0.25793400
 N                 -1.45390700    0.00671000   -1.21655000
 N                  1.21292500   -0.28474900    1.08714400
 C                  1.00300800    0.12576200   -1.52942900
 C                  0.74368400    0.31069200   -2.90749400
 H                  1.55979900    0.47836300   -3.59851300
 C                 -0.55758200    0.27730500   -3.40646900
 H                 -0.74980600    0.38701700   -4.46837500
 C                 -1.64225700    0.13729200   -2.53739600
 H                 -2.66665800    0.15382700   -2.88544600
 C                 -0.17093100   -0.04885300   -0.76672800
 C                 -0.04923600   -0.34749200    0.63512600
 C                 -1.16953400   -0.68035100    1.41830400
 C                 -0.87868000   -0.97134600    2.76529000
 H                 -1.67017100   -1.25593300    3.44937200
 C                  0.42661100   -0.86664000    3.25355900
 H                  0.62662700   -1.06000300    4.30117600
 C                  1.48191900   -0.50682100    2.39512700
 C                  2.89081900   -0.28411500    2.70352900
 C                  3.72319600    0.10828200    1.58710100
 C                  5.05905200    0.45474500    1.90276800
 H                  5.71360900    0.78856300    1.10642600
 C                  5.56106100    0.37656900    3.19698600
 H                  6.59426600    0.64727500    3.39382000
 C                  4.74018900   -0.05477200    4.24846600
 H                  5.13438100   -0.12206100    5.25747600
 C                  3.40847000   -0.38146400    4.00086000
 H                  2.77422400   -0.69368900    4.82433800
 C                 -5.41635200   -2.50178300   -0.34389000
 H                 -5.53756200   -3.58933400   -0.41061600
 C                 -5.81200600   -1.88278500   -1.69643900
 H                 -6.87785000   -2.06461700   -1.86679900
 H                 -5.26553300   -2.30244000   -2.54223100
 H                 -5.65950400   -0.80243400   -1.70478100
 C                 -6.31430300   -1.98529700    0.78750600
 H                 -6.10222500   -0.94087400    1.02394900
 H                 -6.21351700   -2.57097300    1.70085500
 H                 -7.35958000   -2.04580200    0.46839300
 C                 -2.76715400   -3.01881700   -1.53023200
 H                 -2.87690100   -2.19724500   -2.24451900
 C                 -1.27442200   -3.28463900   -1.31542400
 H                 -1.11473900   -4.17135200   -0.69896500
 H                 -0.76034900   -2.45232400   -0.84201100
 H                 -0.80563900   -3.46828600   -2.28689700
 C                 -3.42940500   -4.27128400   -2.14143900
 H                 -2.93254400   -4.47105700   -3.09712700
 H                 -4.49387200   -4.16047600   -2.34701900
 H                 -3.29592600   -5.15291000   -1.51404900
 C                 -3.12074200   -3.39754700    1.46179600
 H                 -2.04401800   -3.21472400    1.53032000
 C                 -3.35061800   -4.89912800    1.21288100
 H                 -3.13290500   -5.43467200    2.14335600
 H                 -2.69354200   -5.30463200    0.44337400
 H                 -4.38831700   -5.11785500    0.94416800
 C                 -3.77002300   -3.00018200    2.79842800
 H                 -4.77800600   -3.41222400    2.88098100
 H                 -3.83126200   -1.92370200    2.96556200
 H                 -3.17604200   -3.42925500    3.61160300
 C                 -5.75076900    2.37506400    0.17897700
 H                 -5.86491000    3.44911700   -0.00821200
 C                 -6.62131900    1.60233800   -0.82374600
 H                 -6.72082300    0.56044300   -0.52055200
 H                 -6.24207200    1.62616800   -1.84810900
 H                 -7.62444200    2.04055300   -0.83069000
 C                 -6.20786400    2.08993000    1.61582000
 H                 -7.28541900    2.27380900    1.68013400
 H                 -5.71801400    2.72728100    2.35363500
 H                 -6.04113200    1.04534900    1.89495000
 C                 -3.54000700    2.81567000   -1.80724400
 H                 -3.68255700    1.95204800   -2.46352200
 C                 -2.07463400    3.27953800   -1.90267600
 H                 -1.80990200    3.40676400   -2.95670500
 H                 -1.36378300    2.57502200   -1.46744700
 H                 -1.94306000    4.24726000   -1.41002500
 C                 -4.47529900    3.93506200   -2.29706300
 H                 -4.41334900    4.82746100   -1.66985600
 H                 -5.52020000    3.62624400   -2.35473300
 H                 -4.16170400    4.22025400   -3.30699900
 C                 -2.99643300    3.21649600    1.12531800
 H                 -2.02894600    3.33663900    0.63646300
 C                 -2.73529400    2.58397900    2.50515500
 H                 -2.17133100    3.29940600    3.11215600
 H                 -2.13853200    1.66835600    2.43702900
 H                 -3.65835800    2.34790000    3.03933300
 C                 -3.62286600    4.61317900    1.25255400
 H                 -4.59017100    4.58927600    1.76024300
 H                 -3.75121000    5.10363000    0.28618400
 H                 -2.94961800    5.23534700    1.85302200
 C                  5.08207800   -2.64331200   -1.03146900
 H                  5.11951000   -3.72853700   -1.18030200
 C                  5.63670000   -1.96415900   -2.29225300
 H                  5.46563700   -0.88359600   -2.27508100
 H                  5.21552000   -2.36608600   -3.21278200
 H                  6.71976700   -2.12663000   -2.32889400
 C                  5.96501800   -2.26976800    0.17043400
 H                  6.93783500   -2.76230200    0.06701200
 H                  5.54627200   -2.55230100    1.13836600
 H                  6.13828400   -1.19308700    0.18908900
 C                  2.29399400   -3.00033900   -2.13461600
 H                  1.27277400   -2.75053700   -1.83698900
 C                  2.39790800   -4.51913200   -2.33559700
 H                  1.82187300   -4.79814700   -3.22564600
 H                  2.00099400   -5.08991400   -1.49544500
 H                  3.43371300   -4.82944400   -2.50664100
 C                  2.59057400   -2.27901100   -3.46340000
 H                  3.37998100   -2.79584300   -4.01424800
 H                  2.90006800   -1.24217100   -3.32786200
 H                  1.69336500   -2.28881300   -4.09073700
 C                  2.88014200   -3.38170300    0.80911800
 H                  3.19799200   -2.73796500    1.63617000
 C                  3.65343400   -4.70791300    0.92136300
 H                  3.35364600   -5.20318100    1.85221500
 H                  4.73536200   -4.57346400    0.96224500
 H                  3.42617300   -5.39071700    0.10027000
 C                  1.37263400   -3.64215200    0.96176900
 H                  1.02681000   -4.39821600    0.25347800
 H                  0.76675400   -2.74998100    0.81771600
 H                  1.17506400   -4.02093700    1.97024400
 C                  2.00960700    3.43319300    1.19933200
 H                  2.01103300    4.48764900    0.90796400
 C                  2.77146200    3.32508800    2.52504900
 H                  2.22567200    3.88999800    3.28986700
 H                  3.77770400    3.74656000    2.46421300
 H                  2.84990200    2.29246500    2.86901900
 C                  0.55089900    2.98918500    1.36210500
 H                  0.48719300    2.02227000    1.86282500
 H                  0.03218500    2.91364500    0.40307400
 H                  0.01269100    3.71661100    1.97761300
 C                  1.88498200    3.28728400   -1.73331100
 H                  0.99711600    2.65056400   -1.77191200
 C                  2.66729400    3.09232100   -3.04033400
 H                  1.99630100    3.25075200   -3.89169200
 H                  3.09411300    2.09019400   -3.13140500
 H                  3.48054700    3.81886000   -3.11951600
 C                  1.39395700    4.73854500   -1.61029100
 H                  2.21271500    5.45124700   -1.49417700
 H                  0.69570700    4.87950000   -0.78176400
 H                  0.85938100    4.99953900   -2.53095800
 C                  4.56816400    3.24525100   -0.22344100
 H                  4.89345000    2.94404500    0.77816600
 C                  5.55243600    2.62095400   -1.22334100
 H                  5.30469600    2.86670100   -2.25815000
 H                  5.60582800    1.53483400   -1.13575800
 H                  6.55318000    3.01861800   -1.02070800
 C                  4.63512900    4.77948200   -0.30719500
 H                  5.65577400    5.10350900   -0.07555900
 H                  3.96507800    5.27773100    0.39730600
 H                  4.40020700    5.12981100   -1.31623300
 Os                 2.79455700    0.08642100   -0.29485000
 Os                -2.90834900   -0.03683600    0.39115700
149
 10 (CH2Cl2)
 H                  3.68200200    0.00003900   -1.51393500
 H                  4.59499700   -0.00007400   -0.15158800
 H                  3.76191500   -0.00014200    1.42681100
 P                  3.29570300   -2.36514900    0.06462300
 P                  3.29591800    2.36508800    0.06489300
 N                  1.22664100    0.00004100    1.30671700
 C                 -0.00601500    0.00006700    0.71906600
 C                 -1.25923900    0.00012800    1.39057500
 C                 -1.13969600    0.00021100    2.79418300
 H                 -2.02932100    0.00028900    3.41653800
 C                  0.11013600    0.00018200    3.41999400
 H                  0.19559600    0.00022900    4.50322700
 C                  1.27135400    0.00008300    2.65310600
 H                  2.25625000    0.00005000    3.10130400
 C                  2.55853000   -3.38342100   -1.33931400
 H                  1.50093100   -3.12621000   -1.23695300
 C                  2.69602000   -4.90938300   -1.24388500
 H                  2.23580000   -5.37317800   -2.12552800
 H                  2.20176600   -5.32500600   -0.36415000
 H                  3.74648900   -5.21990700   -1.22454100
 C                  3.00793900   -2.90439100   -2.73183300
 H                  3.90860500   -3.43156800   -3.05920700
 H                  3.21600500   -1.83457200   -2.75692100
 H                  2.22318400   -3.11590300   -3.46734300
 C                  5.10385900   -2.88237100    0.17457600
 H                  5.08648500   -3.96991700    0.30850200
 C                  5.91472500   -2.57116500   -1.09173300
 H                  5.83138400   -1.51535500   -1.36768300
 H                  5.60299500   -3.17276500   -1.94693400
 H                  6.97492300   -2.78596100   -0.90918100
 C                  5.79853200   -2.25222700    1.39449100
 H                  6.76329600   -2.74599800    1.56256700
 H                  5.21666900   -2.33211600    2.31656800
 H                  5.98867500   -1.19025100    1.22122300
 C                  2.57465800   -3.13106800    1.64010800
 H                  2.75916500   -2.33346500    2.36820400
 C                  3.21313200   -4.41851700    2.18876500
 H                  2.69958100   -4.70064400    3.11657300
 H                  4.27178700   -4.30235600    2.43024500
 H                  3.11754200   -5.25921900    1.49741100
 C                  1.05287700   -3.30346300    1.52509900
 H                  0.79269500   -4.17906400    0.92335900
 H                  0.57342800   -2.43410300    1.07720800
 H                  0.61915300   -3.44950900    2.52094300
 C                  2.57495200    3.13089200    1.64047100
 H                  2.75927700    2.33313800    2.36844700
 C                  1.05320800    3.30358900    1.52543100
 H                  0.61947800    3.44958800    2.52127900
 H                  0.57360400    2.43438100    1.07740800
 H                  0.79322100    4.17932000    0.92379600
 C                  3.21364400    4.41812900    2.18938200
 H                  3.11821700    5.25898100    1.49819200
 H                  4.27227300    4.30174000    2.43086300
 H                  2.70012500    4.70016800    3.11723500
 C                  5.10412800    2.88211200    0.17493800
 H                  5.08686000    3.96961100    0.30925900
 C                  5.91491800    2.57129500   -1.09151600
 H                  6.97514100    2.78593700   -0.90892500
 H                  5.60320900    3.17322700   -1.94649000
 H                  5.83148000    1.51559200   -1.36784300
 C                  5.79880100    2.25145500    1.39458900
 H                  5.98882100    1.18952200    1.22093000
 H                  5.21699900    2.33107300    2.31672700
 H                  6.76362800    2.74506100    1.56279100
 C                  2.55880800    3.38357300   -1.33893400
 H                  1.50117900    3.12650800   -1.23652100
 C                  3.00802300    2.90457300   -2.73152500
 H                  2.22324700    3.11628400   -3.46695700
 H                  3.21589600    1.83471900   -2.75671300
 H                  3.90875500    3.43161600   -3.05893300
 C                  2.69649600    4.90951200   -1.24341900
 H                  3.74700500    5.21989900   -1.22405400
 H                  2.20228700    5.32514800   -0.36366600
 H                  2.23633900    5.37341400   -2.12503800
 H                 -4.05064200    0.00001900    1.14768200
 H                 -4.00484000   -0.00014800   -1.20618500
 P                 -3.32066700    2.31385100   -0.06362100
 P                 -3.32050800   -2.31385500   -0.06347400
 N                 -1.18828900    0.00005300   -1.33962000
 C                  0.02927200    0.00006300   -0.72843700
 C                  1.29071800    0.00010200   -1.38050800
 C                  1.18695900    0.00018000   -2.78912400
 H                  2.08514400    0.00022900   -3.39787300
 C                 -0.05121500    0.00017400   -3.43407000
 H                 -0.11611700    0.00022100   -4.51857100
 C                 -1.22404400    0.00009400   -2.68103900
 H                 -2.20713600    0.00007100   -3.13681400
 C                 -2.63028900    3.31279200    1.37535800
 H                 -1.56628300    3.07448100    1.29122900
 C                 -2.79113700    4.83806100    1.31035000
 H                 -2.36363300    5.28699100    2.21569600
 H                 -2.27796300    5.28165700    0.45538900
 H                 -3.84539300    5.13287100    1.26807800
 C                 -3.10577700    2.79362600    2.74502700
 H                 -4.02309800    3.29886900    3.06043800
 H                 -3.29536700    1.72000900    2.74112700
 H                 -2.34309700    3.00243900    3.50394400
 C                 -5.14314900    2.77396800   -0.18463100
 H                 -5.14391500    3.86754100   -0.26174400
 C                 -5.97551600    2.37955100    1.04374800
 H                 -5.89195800    1.30743800    1.24630200
 H                 -5.68444500    2.92246100    1.94400800
 H                 -7.03224500    2.60366900    0.85273400
 C                 -5.80466300    2.19518900   -1.44738400
 H                 -6.77024100    2.68880600   -1.61111600
 H                 -5.20675800    2.32053000   -2.35363300
 H                 -5.98651900    1.12564000   -1.32245000
 C                 -2.60300400    3.12349700   -1.61488100
 H                 -2.77248500    2.34352300   -2.36577900
 C                 -3.25388000    4.41832200   -2.13113100
 H                 -2.74500700    4.72461000   -3.05366300
 H                 -4.31249300    4.30144500   -2.37137800
 H                 -3.16051700    5.24290500   -1.42062900
 C                 -1.08501800    3.31224600   -1.48173800
 H                 -0.84228800    4.17353500   -0.85287200
 H                 -0.59847000    2.43645700   -1.05460500
 H                 -0.64563300    3.49218800   -2.46942000
 C                 -2.60294600   -3.12339000   -1.61484500
 H                 -2.77253300   -2.34337500   -2.36567400
 C                 -1.08493500   -3.31207200   -1.48185600
 H                 -0.64562200   -3.49186600   -2.46959700
 H                 -0.59840600   -2.43630200   -1.05466200
 H                 -0.84208900   -4.17342100   -0.85311600
 C                 -3.25383400   -4.41819800   -2.13111700
 H                 -3.16045900   -5.24280600   -1.42064500
 H                 -4.31245300   -4.30129200   -2.37132800
 H                 -2.74499100   -4.72445900   -3.05367500
 C                 -5.14295700   -2.77413000   -0.18426400
 H                 -5.14363000   -3.86769700   -0.26146000
 C                 -5.97518100   -2.37989100    1.04426800
 H                 -7.03192700   -2.60401300    0.85335800
 H                 -5.68398000   -2.92291300    1.94441700
 H                 -5.89163300   -1.30780100    1.24695500
 C                 -5.80469000   -2.19532300   -1.44688500
 H                 -5.98661200   -1.12579800   -1.32186100
 H                 -5.20688200   -2.32056200   -2.35321400
 H                 -6.77024600   -2.68901200   -1.61052400
 C                 -2.62993000   -3.31277100    1.37542100
 H                 -1.56593000   -3.07450500    1.29111800
 C                 -3.10518800   -2.79353100    2.74514300
 H                 -2.34233400   -3.00219100    3.50392600
 H                 -3.29489200   -1.71993500    2.74118100
 H                 -4.02239400   -3.29883700    3.06078900
 C                 -2.79086300   -4.83803600    1.31049600
 H                 -3.84514300   -5.13279500    1.26845200
 H                 -2.27789000   -5.28168900    0.45544400
 H                 -2.36319600   -5.28695700    2.21576900
 Os                 2.98703600   -0.00001000   -0.04808200
 Ir                -2.90877200    0.00000900    0.02767700
149
 10 cationic (CH2Cl2)
 H                  3.52777300    0.02172300   -1.67898600
 H                  4.44532900    0.10249900   -0.51012200
 H                  3.74684200    0.14374300    1.20630700
 P                  3.49339900   -2.26753700    0.17328900
 P                  3.29126600    2.41594100    0.06103300
 N                  1.17552300    0.01090300    1.22133900
 C                 -0.06730600    0.00324800    0.65925400
 C                 -1.30085100   -0.06172600    1.35236800
 C                 -1.14468700   -0.10482100    2.75743000
 H                 -2.01852000   -0.16100500    3.39772200
 C                  0.11349300   -0.06663400    3.35505400
 H                  0.22438800   -0.08445000    4.43517200
 C                  1.25852400   -0.01087500    2.56082000
 H                  2.25248900    0.01286100    2.98774900
 C                  2.76086200   -3.40815400   -1.13635200
 H                  1.69980500   -3.38355600   -0.87802900
 C                  3.24897700   -4.86153000   -1.03364700
 H                  2.71842100   -5.46706100   -1.77771200
 H                  3.05343500   -5.30105300   -0.05410500
 H                  4.31950300   -4.94712100   -1.24366700
 C                  2.88472100   -2.88791600   -2.57490500
 H                  3.91572500   -2.90303200   -2.93585300
 H                  2.50276900   -1.87297400   -2.67427900
 H                  2.29577200   -3.53610300   -3.23419500
 C                  5.33343200   -2.59174800    0.20903900
 H                  5.41185700   -3.64938000    0.48212500
 C                  6.01740100   -2.39577900   -1.15040300
 H                  5.82604000   -1.39808500   -1.55858500
 H                  5.69817800   -3.13685600   -1.88544100
 H                  7.10102800   -2.50176300   -1.02455900
 C                  6.03724200   -1.75098500    1.28474400
 H                  7.03330700   -2.16535100    1.47547700
 H                  5.49755100   -1.71772300    2.23517200
 H                  6.16299000   -0.72376900    0.93777900
 C                  2.86417600   -2.92833400    1.82387800
 H                  2.96375600   -2.05048600    2.46880000
 C                  3.66162400   -4.07017400    2.47545500
 H                  3.19945200   -4.30756600    3.44079200
 H                  4.70280500   -3.80523500    2.67171400
 H                  3.65016000   -4.98385700    1.87623200
 C                  1.37226000   -3.29295300    1.74187100
 H                  1.22703300   -4.24709600    1.22557500
 H                  0.78273500   -2.53389300    1.22591800
 H                  0.96641900   -3.39939700    2.75333100
 C                  2.48303400    3.12363500    1.60823300
 H                  2.65079400    2.32126000    2.33428300
 C                  0.96701400    3.28471200    1.42427700
 H                  0.49477300    3.41119900    2.40418700
 H                  0.50882400    2.42358500    0.94177300
 H                  0.73053400    4.16944900    0.82788300
 C                  3.08391500    4.41711100    2.18715900
 H                  2.98555400    5.26240000    1.50298600
 H                  4.13677900    4.32326100    2.45881700
 H                  2.53505400    4.67134100    3.10154800
 C                  5.09886700    2.85775000    0.27293500
 H                  5.09318300    3.94866300    0.37906700
 C                  5.98344600    2.49769500   -0.92896900
 H                  7.02682200    2.72713400   -0.68426700
 H                  5.72499900    3.06060800   -1.82636200
 H                  5.92732700    1.43048300   -1.16535500
 C                  5.68730200    2.24283700    1.55419200
 H                  5.84604100    1.17106500    1.42853400
 H                  5.06016500    2.38119400    2.43784600
 H                  6.65923300    2.70496000    1.75969100
 C                  2.61603500    3.40495800   -1.38998500
 H                  1.55695700    3.12842400   -1.35610300
 C                  3.17811800    2.95768600   -2.75122600
 H                  2.44957600    3.18839200   -3.53572100
 H                  3.39489400    1.89004900   -2.79209300
 H                  4.09669100    3.49965700   -2.99059000
 C                  2.73311400    4.93083900   -1.25582300
 H                  3.77580400    5.24828800   -1.15108000
 H                  2.16385100    5.32864000   -0.41490900
 H                  2.33926600    5.39607400   -2.16718100
 H                 -4.09154200   -0.18552800    1.16528000
 H                 -4.12265100   -0.07669500   -1.14817900
 P                 -3.47450900    2.23211800    0.03639900
 P                 -3.21283100   -2.41157100   -0.12901300
 N                 -1.29258400    0.07002100   -1.37436200
 C                 -0.06636800    0.09571100   -0.78890400
 C                  1.16674700    0.19975500   -1.48253100
 C                  1.04625000    0.29645100   -2.88475100
 H                  1.93378900    0.38090500   -3.50185400
 C                 -0.20536000    0.26590100   -3.49927500
 H                 -0.30372200    0.32756600   -4.57838000
 C                 -1.35185000    0.14956700   -2.71424400
 H                 -2.34434300    0.12234000   -3.14862800
 C                 -2.78990700    3.20002700    1.49814600
 H                 -1.71654400    3.02762500    1.37120600
 C                 -3.04130400    4.71460000    1.50344000
 H                 -2.61067900    5.15094900    2.41325600
 H                 -2.58576800    5.22330800    0.65195400
 H                 -4.11200800    4.94537600    1.50705600
 C                 -3.19333500    2.59513600    2.85599800
 H                 -4.12062700    3.04189500    3.22492900
 H                 -3.33665000    1.51565600    2.80501400
 H                 -2.41512700    2.80252200    3.59935100
 C                 -5.31391500    2.62013600   -0.03409400
 H                 -5.36248600    3.71340600   -0.09420800
 C                 -6.09306900    2.17505500    1.21157300
 H                 -5.95688700    1.10595600    1.40137600
 H                 -5.80195000    2.72346100    2.10858900
 H                 -7.16326000    2.35325300    1.05094400
 C                 -5.98163200    2.03139400   -1.28858200
 H                 -6.96880400    2.48957800   -1.42261700
 H                 -5.40995100    2.19412000   -2.20619500
 H                 -6.11907400    0.95359100   -1.17562600
 C                 -2.80532500    3.11923700   -1.49656500
 H                 -2.94527000    2.35596900   -2.27013600
 C                 -3.52922200    4.39271800   -1.96637000
 H                 -3.04901200    4.75274400   -2.88466900
 H                 -4.58276100    4.22521400   -2.19837100
 H                 -3.47086500    5.19944000   -1.23195000
 C                 -1.29643800    3.38814000   -1.37563500
 H                 -1.09410400    4.23446300   -0.71347800
 H                 -0.74822200    2.52838500   -0.99325100
 H                 -0.88569800    3.63662200   -2.36100300
 C                 -2.33034300   -3.13197700   -1.63756500
 H                 -2.49219200   -2.34614900   -2.38400700
 C                 -0.81757500   -3.23521700   -1.39088900
 H                 -0.29181000   -3.34125300   -2.34637800
 H                 -0.41643000   -2.35729000   -0.88560000
 H                 -0.57572600   -4.11141700   -0.78207400
 C                 -2.85684600   -4.45116600   -2.22762200
 H                 -2.76342200   -5.28529200   -1.52829900
 H                 -3.89984900   -4.39352100   -2.54440100
 H                 -2.26265400   -4.70200000   -3.11510100
 C                 -4.98388500   -2.99527800   -0.37090700
 H                 -4.90598600   -4.08406400   -0.47144600
 C                 -5.90415000   -2.68681600    0.81809100
 H                 -6.93204100   -2.97372500    0.56521100
 H                 -5.62409200   -3.23487100    1.71892900
 H                 -5.90232800   -1.61734500    1.05006000
 C                 -5.60761000   -2.42948000   -1.65852800
 H                 -5.86268100   -1.37540500   -1.52707200
 H                 -4.95219200   -2.50029300   -2.53058000
 H                 -6.52891600   -2.97846400   -1.88661900
 C                 -2.53126600   -3.37369700    1.34029800
 H                 -1.47698500   -3.07758100    1.30801300
 C                 -3.09653100   -2.89595000    2.69108000
 H                 -2.36556500   -3.09204900    3.48393200
 H                 -3.32734100   -1.83028800    2.69637300
 H                 -4.00887900   -3.43981000    2.95102000
 C                 -2.60872400   -4.90468300    1.25425700
 H                 -3.64336200   -5.25186100    1.16183800
 H                 -2.03682600   -5.31109600    0.41835800
 H                 -2.19929400   -5.34155500    2.17348900
 Os                 2.86983600    0.04309400   -0.20588800
 Ir                -2.97446400   -0.07445800    0.03154200
149
 10 dicationic (CH2Cl2)
 H                 -3.50964600   -0.32958000   -1.83073500
 H                 -4.14875100   -0.03710400   -1.27892400
 H                 -3.68714900   -0.31624900    0.92586800
 P                 -3.78490800    2.01682500    0.26046900
 P                 -3.24941600   -2.40099600    0.07200800
 N                 -1.15884700   -0.02370100    1.12642400
 C                  0.10387100   -0.05100500    0.61161600
 C                  1.30930800    0.12760800    1.32494000
 C                  1.09767300    0.26420400    2.72006400
 H                  1.94363400    0.40357600    3.38420100
 C                 -0.17748900    0.21000700    3.28013100
 H                 -0.32376900    0.28780700    4.35289300
 C                 -1.29622800    0.08084800    2.45760400
 H                 -2.30508900    0.07720200    2.84798700
 C                 -3.00613200    3.12470000   -1.06431300
 H                 -1.97389900    3.19750300   -0.71583400
 C                 -3.60586400    4.53859400   -1.08197700
 H                 -3.04053000    5.14517100   -1.79849900
 H                 -3.54167600    5.03184400   -0.11079500
 H                 -4.65153800    4.53481900   -1.40256900
 C                 -2.96143900    2.51953900   -2.48109400
 H                 -3.95670800    2.34482900   -2.89527300
 H                 -2.41491600    1.57306200   -2.50459600
 H                 -2.44043700    3.22077300   -3.14092600
 C                 -5.63320100    2.21812900    0.16530700
 H                 -5.76157600    3.28768700    0.36664900
 C                 -6.22337700    1.92239700   -1.21879100
 H                 -6.01882400    0.89762000   -1.54477100
 H                 -5.85607100    2.61017000   -1.98204900
 H                 -7.31158200    2.03449200   -1.16590800
 C                 -6.36285500    1.42324200    1.25885800
 H                 -7.37587800    1.82311700    1.37099200
 H                 -5.87562500    1.47685000    2.23586100
 H                 -6.45401800    0.37310000    0.98298100
 C                 -3.26681900    2.75081700    1.91220900
 H                 -3.33176500    1.89445100    2.58895200
 C                 -4.18257500    3.85328600    2.47357200
 H                 -3.78403100    4.16027800    3.44665100
 H                 -5.20914600    3.51946400    2.63349800
 H                 -4.20366800    4.73911300    1.83445200
 C                 -1.80874200    3.24595800    1.87529400
 H                 -1.73695700    4.19775300    1.34073500
 H                 -1.12109800    2.53815000    1.41022200
 H                 -1.46426400    3.41375300    2.90034500
 C                 -2.18034900   -3.12235100    1.43865200
 H                 -2.16900900   -2.31022300    2.17091800
 C                 -0.74250400   -3.37734300    0.97347300
 H                 -0.12607800   -3.60850300    1.84749300
 H                 -0.30424700   -2.51780800    0.47517700
 H                 -0.68716200   -4.23121700    0.29288600
 C                 -2.72547500   -4.38160400    2.14263800
 H                 -2.69704200   -5.26075400    1.49787200
 H                 -3.74008900   -4.27527400    2.52600900
 H                 -2.07412300   -4.58421300    2.99986900
 C                 -4.99867200   -2.64650900    0.68207600
 H                 -5.08080500   -3.73669700    0.76336900
 C                 -6.06669600   -2.15574600   -0.30361200
 H                 -7.05466800   -2.27125900    0.15422700
 H                 -6.06709600   -2.72399100   -1.23411100
 H                 -5.93891600   -1.09875700   -0.54685500
 C                 -5.21232900   -2.04013500    2.07932200
 H                 -5.13642400   -0.95121600    2.06151700
 H                 -4.50787200   -2.41036900    2.82566800
 H                 -6.22187700   -2.29045300    2.42101100
 C                 -2.98652200   -3.46030800   -1.45990600
 H                 -1.92301200   -3.29416700   -1.65607400
 C                 -3.77988300   -3.03443000   -2.70640200
 H                 -3.29819100   -3.47004700   -3.58766000
 H                 -3.83094200   -1.95631400   -2.86024600
 H                 -4.80220600   -3.41715800   -2.67212800
 C                 -3.20847700   -4.96259600   -1.21193600
 H                 -4.22304700   -5.17605200   -0.86241600
 H                 -2.49637200   -5.38292300   -0.50247100
 H                 -3.07188600   -5.48923100   -2.16266300
 H                  4.08113600    0.44329300    1.15984300
 H                  4.16302800    0.24203600   -1.13349300
 P                  3.76597600   -2.05256500    0.14859700
 P                  3.02596700    2.52331900   -0.21853500
 N                  1.35631500   -0.22221100   -1.40430600
 C                  0.14264500   -0.33428300   -0.81040900
 C                 -1.04298300   -0.71988100   -1.47441300
 C                 -0.92625200   -0.99717100   -2.84462800
 H                 -1.78931300   -1.30806200   -3.42305500
 C                  0.31178800   -0.84240200   -3.47604100
 H                  0.42424000   -1.02541600   -4.53941800
 C                  1.42291800   -0.45600700   -2.72739100
 H                  2.40170300   -0.34351800   -3.17871200
 C                  3.08919600   -3.06480900    1.58439100
 H                  2.01784800   -3.05380500    1.35822100
 C                  3.55333000   -4.52581800    1.67289700
 H                  3.09743800   -4.99898800    2.55139800
 H                  3.26872800   -5.11555300    0.79980300
 H                  4.63959300   -4.59503500    1.79301800
 C                  3.27737800   -2.37110600    2.94693700
 H                  4.21829200   -2.67197100    3.41505300
 H                  3.27592600   -1.28426600    2.86656300
 H                  2.46889100   -2.66515600    3.62615400
 C                  5.63847900   -2.20069100    0.24526800
 H                  5.82937700   -3.27885800    0.20588000
 C                  6.24270400   -1.66079800    1.54905900
 H                  5.94975300   -0.62077700    1.72283900
 H                  5.95505900   -2.25079900    2.42052600
 H                  7.33659000   -1.69229100    1.47883000
 C                  6.33336000   -1.53659900   -0.95555800
 H                  7.37797400   -1.86704300   -0.99661300
 H                  5.86891500   -1.77510800   -1.91621400
 H                  6.32459100   -0.44946000   -0.84807700
 C                  3.35187900   -3.05897900   -1.40247100
 H                  3.44500300   -2.30210500   -2.18950400
 C                  4.29061500   -4.22146800   -1.76950900
 H                  3.94056100   -4.67554300   -2.70457900
 H                  5.32110800   -3.90073900   -1.93319000
 H                  4.29875800   -5.00610700   -1.00932900
 C                  1.89436400   -3.54631400   -1.38952900
 H                  1.75529400   -4.37403300   -0.68793000
 H                  1.19349200   -2.75832800   -1.11931200
 H                  1.61901700   -3.91092800   -2.38576600
 C                  2.01797200    3.09828500   -1.70974500
 H                  2.22179400    2.30254100   -2.43583200
 C                  0.51552300    3.06654000   -1.39182800
 H                 -0.06247800    3.09633300   -2.32176900
 H                  0.22735200    2.16819100   -0.84431200
 H                  0.22187200    3.93423600   -0.79341400
 C                  2.38763200    4.43935100   -2.36485800
 H                  2.23645400    5.28533800   -1.69041100
 H                  3.41974900    4.47213600   -2.71803400
 H                  1.74115100    4.59699900   -3.23707100
 C                  4.72452400    3.25400400   -0.54906500
 H                  4.54610100    4.32842100   -0.67369800
 C                  5.71292300    3.05987800    0.60953000
 H                  6.70144100    3.42495800    0.30632500
 H                  5.42226600    3.60965900    1.50596800
 H                  5.81208900    2.00181300    0.87050400
 C                  5.34496300    2.70752700   -1.84672400
 H                  5.69176700    1.68152700   -1.70250600
 H                  4.65552200    2.70530900   -2.69529200
 H                  6.20906300    3.32405100   -2.12055000
 C                  2.30931800    3.46439600    1.24855300
 H                  1.28136500    3.08187300    1.26206300
 C                  2.95692800    3.07751600    2.59113200
 H                  2.24587000    3.25874100    3.40529100
 H                  3.25809900    2.03008600    2.62703500
 H                  3.84103300    3.68819900    2.79245800
 C                  2.25644000    4.99327400    1.11663500
 H                  3.25548600    5.42025900    0.98039200
 H                  1.62795000    5.32498700    0.28824100
 H                  1.84078100    5.42305600    2.03628500
 Os                -2.71201800   -0.09487900   -0.34977200
 Ir                 3.00194600    0.18233500    0.02457900
149
 10 tricationic (CH2Cl2)
 H                 -3.60562700   -0.48269600   -1.84280900
 H                 -4.26508700   -0.19803000   -1.31161900
 H                 -3.82153700   -0.37057200    0.89099500
 P                 -4.06287500    1.93245200    0.14908400
 P                 -3.13980700   -2.46694500    0.17390900
 N                 -1.31778100    0.09990700    1.11376300
 C                 -0.05315400    0.08121400    0.61684800
 C                  1.11500300    0.37156700    1.34344900
 C                  0.90320100    0.64112000    2.71107000
 H                  1.73993600    0.88677500    3.35609800
 C                 -0.37682500    0.55710900    3.26086000
 H                 -0.54568500    0.71222300    4.32116200
 C                 -1.46947100    0.29861200    2.43629100
 H                 -2.48075400    0.25936600    2.81770700
 C                 -3.33517200    3.07407700   -1.17672900
 H                 -2.34453500    3.29430800   -0.77221300
 C                 -4.10533600    4.39791900   -1.29412000
 H                 -3.58762800    5.03549800   -2.01981700
 H                 -4.14691200    4.94180100   -0.34877200
 H                 -5.12685400    4.24689900   -1.65395300
 C                 -3.13005100    2.42411300   -2.55514500
 H                 -4.07450300    2.16071400   -3.03650900
 H                 -2.51754200    1.51849400   -2.50828600
 H                 -2.61282700    3.13927100   -3.20372900
 C                 -5.91935100    1.93424100   -0.00576600
 H                 -6.17750300    2.98592200    0.16148400
 C                 -6.43417600    1.53012000   -1.39191100
 H                 -6.18090800    0.49227400   -1.63402700
 H                 -6.06110900    2.17718100   -2.18768600
 H                 -7.52696100    1.60131300   -1.39020800
 C                 -6.58367200    1.08139600    1.08485400
 H                 -7.65205400    1.31853200    1.11685000
 H                 -6.17781000    1.25231000    2.08472300
 H                 -6.48914200    0.01989500    0.85629900
 C                 -3.66845200    2.74503300    1.79751100
 H                 -3.68965900    1.90611800    2.49904200
 C                 -4.69040600    3.78562900    2.28706600
 H                 -4.35962800    4.14875800    3.26615000
 H                 -5.69471100    3.37811900    2.41339100
 H                 -4.75047300    4.64909200    1.62064900
 C                 -2.25687900    3.35981500    1.79367200
 H                 -2.25157600    4.30756900    1.24724700
 H                 -1.49883800    2.70838400    1.35465900
 H                 -1.95721900    3.56931200    2.82509800
 C                 -1.90675700   -3.06373700    1.46838300
 H                 -1.84684300   -2.21170400    2.14914100
 C                 -0.51155200   -3.32967000    0.88459500
 H                  0.19109700   -3.48495800    1.70970100
 H                 -0.13534700   -2.50570800    0.28357700
 H                 -0.50359400   -4.23250400    0.26737500
 C                 -2.35570600   -4.28551400    2.29572000
 H                 -2.43850700   -5.19023600    1.69178200
 H                 -3.29865400   -4.13720900    2.82131100
 H                 -1.58677600   -4.46685600    3.05457400
 C                 -4.81060500   -2.83347400    0.92011200
 H                 -4.76066200   -3.91022400    1.11506900
 C                 -5.97031000   -2.57256900   -0.05174000
 H                 -6.91703700   -2.62431200    0.49554900
 H                 -6.00957300   -3.31826400   -0.84708600
 H                 -5.90637800   -1.58310800   -0.51162700
 C                 -5.02082200   -2.11818700    2.26580200
 H                 -5.15566600   -1.04269800    2.13792500
 H                 -4.20168700   -2.27161700    2.97171000
 H                 -5.93443800   -2.50611800    2.72755400
 C                 -2.90875100   -3.55658300   -1.33987100
 H                 -1.85030700   -3.39435800   -1.56953600
 C                 -3.73427300   -3.15215100   -2.57034100
 H                 -3.32453000   -3.66551900   -3.44615600
 H                 -3.70899800   -2.08164400   -2.77430900
 H                 -4.77835600   -3.45310300   -2.47165700
 C                 -3.11990100   -5.05116300   -1.04095900
 H                 -4.13650300   -5.25938300   -0.69436700
 H                 -2.41208500   -5.43822000   -0.30789800
 H                 -2.96866900   -5.61034500   -1.97050100
 H                  3.86248600    0.40729900    1.34960000
 H                  3.97964300    0.28040600   -1.01787600
 P                  4.10089400   -1.88518000    0.06670000
 P                  3.10527100    2.49203700   -0.20046900
 N                  1.25723000   -0.23734500   -1.34709100
 C                  0.02849700   -0.30466500   -0.78586200
 C                 -1.13299100   -0.73879100   -1.45201600
 C                 -0.97439500   -1.08031100   -2.80537200
 H                 -1.81482400   -1.42622900   -3.39453500
 C                  0.27592700   -0.94429500   -3.41387500
 H                  0.41352200   -1.17032300   -4.46565900
 C                  1.36819700   -0.52976000   -2.65371600
 H                  2.35906900   -0.43782500   -3.08154800
 C                  3.51099400   -3.00789200    1.46922500
 H                  2.50970300   -3.29417400    1.12917900
 C                  4.35997900   -4.28202300    1.61328500
 H                  3.92310100   -4.90857600    2.39922500
 H                  4.38632200   -4.87465700    0.69725700
 H                  5.38798000   -4.05231300    1.90788300
 C                  3.34556000   -2.30328400    2.82386900
 H                  4.30290900   -1.99699500    3.25125200
 H                  2.70761800   -1.42204300    2.75455000
 H                  2.88086300   -3.00446700    3.52640300
 C                  5.95493000   -1.74571900    0.19021800
 H                  6.29205900   -2.78387900    0.09479100
 C                  6.43976900   -1.20134700    1.54026000
 H                  6.00437100   -0.22132200    1.75823000
 H                  6.20755800   -1.87659300    2.36587300
 H                  7.52837000   -1.08332500    1.50452500
 C                  6.54762300   -0.92831500   -0.96636200
 H                  7.62905400   -1.09742000   -1.00489000
 H                  6.13474200   -1.19028600   -1.94412900
 H                  6.38189500    0.13673000   -0.80459800
 C                  3.77134400   -2.83365400   -1.52970500
 H                  3.74590700   -2.03148200   -2.27441100
 C                  4.84718000   -3.84087900   -1.97038100
 H                  4.54669000   -4.26299900   -2.93618800
 H                  5.83009800   -3.38601300   -2.10664800
 H                  4.94927100   -4.67175500   -1.26877000
 C                  2.38983400   -3.50919700   -1.49811300
 H                  2.40629200   -4.40700800   -0.87288900
 H                  1.60499100   -2.84961900   -1.12335600
 H                  2.11368500   -3.81626000   -2.51220700
 C                  1.86974700    3.10450500   -1.49150300
 H                  1.85806700    2.27726700   -2.20910900
 C                  0.45741800    3.25033900   -0.90542300
 H                 -0.26074700    3.35331500   -1.72612500
 H                  0.16251100    2.39449500   -0.30006700
 H                  0.37653900    4.14487300   -0.28098800
 C                  2.24858500    4.38792700   -2.25353700
 H                  2.28992900    5.25993800   -1.59793200
 H                  3.19991700    4.31427200   -2.78128800
 H                  1.47350500    4.57850300   -3.00490200
 C                  4.76403900    3.02888800   -0.86749600
 H                  4.64611400    4.10947300   -1.00634500
 C                  5.91258200    2.78920500    0.12295300
 H                  6.86898200    2.94048500   -0.38914600
 H                  5.87767200    3.48208500    0.96529400
 H                  5.90184400    1.77041800    0.51830900
 C                  5.07001400    2.40063200   -2.23735900
 H                  5.30467100    1.33917700   -2.14414700
 H                  4.24970600    2.49814900   -2.95285200
 H                  5.94598500    2.89932900   -2.66577700
 C                  2.76025500    3.46374900    1.37081100
 H                  1.70855900    3.21626800    1.55465500
 C                  3.56618100    3.00741400    2.59841100
 H                  3.08622600    3.40498400    3.49936000
 H                  3.61979900    1.92211200    2.69211300
 H                  4.58639200    3.39616100    2.57362900
 C                  2.88607300    4.98579700    1.19471200
 H                  3.90313300    5.27554200    0.91342900
 H                  2.19374700    5.38369100    0.45167100
 H                  2.65915700    5.47197100    2.15025700
 Os                -2.84101200   -0.12950600   -0.36986900
 Ir                 2.86182500    0.14978600    0.15537400
148
 11 (CH2Cl2)
 H                 -4.06947000   -0.01769300    1.14183600
 H                 -4.01631500    0.03123700   -1.21088200
 P                 -3.32373700   -2.31580800   -0.09717100
 P                 -3.31127400    2.31936100   -0.03407500
 N                 -1.19896000    0.00318600   -1.33476700
 C                  0.02155900   -0.00393100   -0.72776200
 C                  1.27910600   -0.01804900   -1.39105800
 C                  1.16884400   -0.03187600   -2.79659600
 H                  2.06452300   -0.04808900   -3.41002400
 C                 -0.07308300   -0.02235100   -3.43732800
 H                 -0.14596600   -0.03012900   -4.52148000
 C                 -1.23972500   -0.00229400   -2.67687000
 H                 -2.22515400    0.00715800   -3.12761800
 C                 -2.65163500   -3.32275700    1.34566900
 H                 -1.58696600   -3.07999100    1.27970800
 C                 -2.80660000   -4.84812200    1.26682700
 H                 -2.39395600   -5.30232000    2.17643500
 H                 -2.27700400   -5.28426000    0.41815800
 H                 -3.85905700   -5.14564100    1.20370500
 C                 -3.14995400   -2.81727600    2.71226700
 H                 -4.07291300   -3.32495400    3.00668700
 H                 -3.33858300   -1.74347000    2.71710600
 H                 -2.40023100   -3.03522400    3.48155300
 C                 -5.14312200   -2.77869000   -0.25078900
 H                 -5.14176500   -3.87194300   -0.33209400
 C                 -5.99601000   -2.38930100    0.96512400
 H                 -5.91778100   -1.31748100    1.17115200
 H                 -5.71777200   -2.93352400    1.86871600
 H                 -7.04903300   -2.61551700    0.75685800
 C                 -5.78371100   -2.19499900   -1.52240300
 H                 -6.74511100   -2.69001100   -1.70540700
 H                 -5.16978700   -2.31471100   -2.41862100
 H                 -5.97041300   -1.12628400   -1.39567400
 C                 -2.57892000   -3.11602300   -1.64146900
 H                 -2.73789000   -2.33318000   -2.39146300
 C                 -3.22115100   -4.40877500   -2.17416800
 H                 -2.69842200   -4.70944000   -3.09078400
 H                 -4.27618500   -4.29186400   -2.42953000
 H                 -3.13748700   -5.23725400   -1.46706500
 C                 -1.06237600   -3.30576100   -1.48864000
 H                 -0.82863800   -4.16965800   -0.86015900
 H                 -0.57950200   -2.43274200   -1.05225800
 H                 -0.61067800   -3.48273300   -2.47133900
 C                 -2.61712500    3.12336100   -1.59945800
 H                 -2.80182100    2.34190100   -2.34504600
 C                 -1.09594100    3.30862300   -1.49334800
 H                 -0.67282100    3.47891500   -2.48981300
 H                 -0.60492600    2.43475900   -1.06739800
 H                 -0.83925100    4.17427800   -0.87611100
 C                 -3.27536800    4.41760300   -2.10710700
 H                 -3.17667600    5.24174200   -1.39657500
 H                 -4.33619200    4.29732000   -2.33622200
 H                 -2.77725300    4.72627900   -3.03469600
 C                 -5.12972600    2.80388600   -0.10672200
 H                 -5.11885300    3.89581200   -0.20296100
 C                 -5.92692800    2.44327800    1.15491900
 H                 -6.98844400    2.66434400    0.98870300
 H                 -5.60903500    3.01022900    2.03085300
 H                 -5.83935100    1.37686900    1.38462900
 C                 -5.83686600    2.21242900   -1.33793600
 H                 -6.02301300    1.14634600   -1.19141900
 H                 -5.26623600    2.31969700   -2.26413400
 H                 -6.80282900    2.71257100   -1.47826500
 C                 -2.57593500    3.30636700    1.39025000
 H                 -1.51726600    3.05553800    1.28198100
 C                 -3.02756900    2.79146400    2.77017200
 H                 -2.23504800    2.96382600    3.50713200
 H                 -3.25770800    1.72593000    2.76341300
 H                 -3.91534200    3.32720200    3.11803100
 C                 -2.71974400    4.83356300    1.33043600
 H                 -3.77131600    5.14045300    1.32031900
 H                 -2.22787000    5.27233000    0.46060100
 H                 -2.25996900    5.27653700    2.22283200
 H                  4.06948000   -0.01778200   -1.14187300
 H                  4.01630300    0.03122300    1.21083700
 P                  3.31133500    2.31931500    0.03404400
 P                  3.32367800   -2.31585400    0.09719700
 N                  1.19895400    0.00322000    1.33471100
 C                 -0.02156300   -0.00390200    0.72770500
 C                 -1.27911000   -0.01798100    1.39100100
 C                 -1.16885000   -0.03174400    2.79654000
 H                 -2.06453000   -0.04790800    3.40996800
 C                  0.07307700   -0.02222000    3.43727300
 H                  0.14595900   -0.02995500    4.52142500
 C                  1.23971800   -0.00221500    2.67681500
 H                  2.22514700    0.00723700    3.12756300
 C                  2.57602800    3.30641300   -1.39023400
 H                  1.51734600    3.05564600   -1.28195600
 C                  2.71993000    4.83359700   -1.33035100
 H                  2.26014700    5.27664300   -2.22270700
 H                  2.22811800    5.27235100   -0.46047400
 H                  3.77152100    5.14042200   -1.32026100
 C                  3.02759700    2.79153800   -2.77018800
 H                  3.91533900    3.32729600   -3.11809300
 H                  3.25776000    1.72601000   -2.76345100
 H                  2.23503300    2.96389100   -3.50710400
 C                  5.12980000    2.80379300    0.10670600
 H                  5.11895800    3.89572300    0.20289000
 C                  5.92701400    2.44310200   -1.15490300
 H                  5.83935700    1.37669700   -1.38460500
 H                  5.60919500    3.01007400   -2.03085000
 H                  6.98854300    2.66408200   -0.98865600
 C                  5.83689900    2.21239100    1.33796700
 H                  6.80285400    2.71254500    1.47830800
 H                  5.26623000    2.31970100    2.26413700
 H                  6.02305600    1.14630400    1.19150500
 C                  2.61719800    3.12326500    1.59945700
 H                  2.80188300    2.34177600    2.34501400
 C                  3.27547400    4.41747100    2.10715100
 H                  2.77735200    4.72614500    3.03473700
 H                  4.33628900    4.29713400    2.33628600
 H                  3.17683100    5.24163100    1.39663600
 C                  1.09601500    3.30854900    1.49335600
 H                  0.83933100    4.17422800    0.87614900
 H                  0.60499400    2.43470200    1.06737700
 H                  0.67289800    3.47881000    2.48982700
 C                  2.57863900   -3.11604300    1.64140400
 H                  2.73755400   -2.33320700    2.39141800
 C                  1.06210300   -3.30571300    1.48840000
 H                  0.61028300   -3.48266600    2.47104600
 H                  0.57931500   -2.43267400    1.05196300
 H                  0.82839700   -4.16960000    0.85989300
 C                  3.22074900   -4.40882300    2.17418200
 H                  3.13713000   -5.23730100    1.46707300
 H                  4.27575900   -4.29196100    2.42966800
 H                  2.69789900   -4.70946000    3.09073800
 C                  5.14303400   -2.77876700    0.25105600
 H                  5.14165000   -3.87202000    0.33236400
 C                  5.99609200   -2.38939300   -0.96474100
 H                  7.04908300   -2.61563300   -0.75633500
 H                  5.71796300   -2.93360600   -1.86837300
 H                  5.91791500   -1.31757000   -1.17077600
 C                  5.78346300   -2.19508200    1.52275400
 H                  5.97018600   -1.12636800    1.39605200
 H                  5.16942400   -2.31479200    2.41889300
 H                  6.74483700   -2.69009800    1.70588100
 C                  2.65175000   -3.32279200   -1.34573300
 H                  1.58706700   -3.08007100   -1.27986300
 C                  3.15017300   -2.81724400   -2.71226900
 H                  2.40053000   -3.03520100   -3.48163100
 H                  3.33875500   -1.74343000   -2.71705800
 H                  4.07318200   -3.32487300   -3.00662000
 C                  2.80677100   -4.84815400   -1.26693200
 H                  3.85923500   -5.14563100   -1.20372300
 H                  2.27711500   -5.28434600   -0.41832900
 H                  2.39423100   -5.30233400   -2.17659500
 Ir                 2.92185600   -0.00052500   -0.02639300
 Ir                -2.92185900   -0.00048100    0.02634400
148
 11 cationic (CH2Cl2)
 H                 -4.14076000    0.28294000    1.14545400
 H                 -4.13617000    0.12943900   -1.17347900
 P                 -3.62902400   -2.17015500    0.06343500
 P                 -3.13652600    2.45146500   -0.17991200
 N                 -1.31916500   -0.14772600   -1.34266100
 C                 -0.10397500   -0.21437900   -0.73739900
 C                  1.12470400   -0.40309800   -1.41902900
 C                  1.02253000   -0.58241600   -2.81050700
 H                  1.91218000   -0.75656800   -3.40621100
 C                 -0.21937100   -0.49839100   -3.44397700
 H                 -0.31070900   -0.60332200   -4.52053400
 C                 -1.36377000   -0.27203900   -2.68103000
 H                 -2.34690700   -0.20098400   -3.13106900
 C                 -2.90499900   -3.18797500    1.47141000
 H                 -1.83328900   -3.05959600    1.28581100
 C                 -3.22423900   -4.68986400    1.47509300
 H                 -2.76304300   -5.15710200    2.35414200
 H                 -2.84299000   -5.20855400    0.59366800
 H                 -4.30262200   -4.87081600    1.53882200
 C                 -3.20844900   -2.58489200    2.85664000
 H                 -4.11658400   -3.02018600    3.28258000
 H                 -3.33923100   -1.50344700    2.82185900
 H                 -2.38670200   -2.80738100    3.54667500
 C                 -5.48855200   -2.45501400    0.11455300
 H                 -5.60259000   -3.54187700    0.03366000
 C                 -6.15808800   -2.00322200    1.42021500
 H                 -5.94080000   -0.95236200    1.63514400
 H                 -5.85018300   -2.60118300    2.27903500
 H                 -7.24555200   -2.10632100    1.32187400
 C                 -6.20533100   -1.79770200   -1.07762800
 H                 -7.22288100   -2.19918400   -1.15473500
 H                 -5.70589300   -1.96520100   -2.03555500
 H                 -6.27644200   -0.71750700   -0.93079500
 C                 -3.11804200   -3.08486200   -1.51583000
 H                 -3.25080900   -2.30699700   -2.27593300
 C                 -3.96401700   -4.29753500   -1.94200300
 H                 -3.56225600   -4.69528900   -2.88207000
 H                 -5.01112600   -4.04571800   -2.12058200
 H                 -3.93313500   -5.10566600   -1.20731700
 C                 -1.62907300   -3.46638700   -1.49366600
 H                 -1.44474200   -4.31634400   -0.83095100
 H                 -0.99151100   -2.64592200   -1.16915200
 H                 -1.30928100   -3.76002300   -2.50019900
 C                 -2.18538900    3.09714500   -1.68121800
 H                 -2.36280500    2.30207000   -2.41404600
 C                 -0.67613800    3.14169500   -1.39888600
 H                 -0.12411500    3.21022200   -2.34275800
 H                 -0.32240100    2.25711300   -0.87043200
 H                 -0.41357200    4.01776500   -0.79858700
 C                 -2.63917000    4.42451500   -2.31259700
 H                 -2.52577000    5.26933900   -1.62915900
 H                 -3.67605300    4.40515300   -2.65312300
 H                 -2.01384800    4.62935400   -3.19048000
 C                 -4.87153400    3.11137100   -0.47916400
 H                 -4.74036700    4.19286500   -0.60055100
 C                 -5.83493300    2.87199300    0.69151200
 H                 -6.84284500    3.19458800    0.40355200
 H                 -5.55570200    3.43150300    1.58559300
 H                 -5.88393000    1.80998800    0.95050000
 C                 -5.48813000    2.54660900   -1.77091300
 H                 -5.79599400    1.50865300   -1.62472100
 H                 -4.80821200    2.56779900   -2.62670300
 H                 -6.37636400    3.13285800   -2.03473200
 C                 -2.44449900    3.41285400    1.28486400
 H                 -1.40426400    3.06764700    1.28545100
 C                 -3.06483100    2.99144300    2.62992600
 H                 -2.34848900    3.17788600    3.43828800
 H                 -3.33780400    1.93605200    2.65304800
 H                 -3.96172900    3.57652000    2.85100800
 C                 -2.45000000    4.94341700    1.16448000
 H                 -3.46560000    5.33436600    1.04118700
 H                 -1.84257300    5.30501700    0.33306000
 H                 -2.04119200    5.38203900    2.08316600
 H                  3.82463800   -0.03386900   -1.35153800
 H                  3.89807400   -0.12224900    1.03414900
 P                  3.57822200    2.16013200    0.16972300
 P                  3.38152000   -2.35789300    0.02225500
 N                  1.10749200   -0.08857100    1.30155700
 C                 -0.12072500   -0.06853000    0.71291100
 C                 -1.36264500    0.06242000    1.38075700
 C                 -1.22489700    0.14416500    2.78748900
 H                 -2.10698200    0.25110400    3.41028000
 C                  0.02002400    0.08172100    3.41217700
 H                  0.10890100    0.12731600    4.49360700
 C                  1.17592600   -0.02882700    2.63743500
 H                  2.16661800   -0.05953000    3.07598000
 C                  2.89314600    3.30963100   -1.15889800
 H                  1.84508600    3.39352300   -0.86286300
 C                  3.50872500    4.71819900   -1.13332400
 H                  2.98898000    5.34249000   -1.86932500
 H                  3.40375200    5.20306500   -0.16083600
 H                  4.56903200    4.70802300   -1.40169600
 C                  2.91410000    2.71722500   -2.57542700
 H                  3.92948200    2.56824100   -2.95105200
 H                  2.39013900    1.76220200   -2.62318900
 H                  2.40964400    3.41395100   -3.25468300
 C                  5.42922500    2.39912800    0.18271600
 H                  5.54415600    3.46739800    0.39785700
 C                  6.09140800    2.10531600   -1.17041800
 H                  5.86037800    1.09436100   -1.51846800
 H                  5.78814800    2.81286700   -1.94436600
 H                  7.17907900    2.18199800   -1.06001500
 C                  6.11301200    1.59789700    1.30032300
 H                  7.12044900    1.99653200    1.46328100
 H                  5.57982500    1.63576200    2.25393900
 H                  6.21223900    0.55040900    1.01326500
 C                  2.97766000    2.85663500    1.81493500
 H                  3.06871200    1.98761800    2.47414500
 C                  3.80163000    3.99885100    2.43057900
 H                  3.36246000    4.25946800    3.40051700
 H                  4.84382800    3.72526000    2.60851800
 H                  3.78718700    4.90036200    1.81343100
 C                  1.49070300    3.24273400    1.73878200
 H                  1.35596900    4.19197300    1.21052500
 H                  0.88631900    2.48417500    1.23859600
 H                  1.09509600    3.36957800    2.75184700
 C                  2.38771500   -3.23272200    1.36148800
 H                  2.40847900   -2.49531400    2.17150400
 C                  0.92788500   -3.42751100    0.93417300
 H                  0.33724000   -3.74327900    1.80079500
 H                  0.48483300   -2.51479700    0.54300000
 H                  0.83494400   -4.20451000    0.17054200
 C                  2.95296300   -4.55785300    1.90742000
 H                  2.89056700   -5.36412700    1.17472700
 H                  3.98759700   -4.49182400    2.24618900
 H                  2.34680800   -4.85482800    2.77124600
 C                  5.16179400   -2.65384500    0.52226800
 H                  5.27066000   -3.74411300    0.48046900
 C                  6.17270100   -2.02355000   -0.44529800
 H                  7.18476200   -2.15536000   -0.04637400
 H                  6.14629800   -2.48128800   -1.43478400
 H                  5.99350300   -0.95258800   -0.56136100
 C                  5.44547300   -2.19274800    1.96258200
 H                  5.38567400   -1.10615700    2.04834500
 H                  4.76406300   -2.62020300    2.70078900
 H                  6.46238800   -2.49390500    2.23724500
 C                  3.05844600   -3.28429700   -1.58193200
 H                  1.98891900   -3.09295300   -1.72325400
 C                  3.80479200   -2.70427400   -2.79580100
 H                  3.28393700   -3.00613600   -3.71093600
 H                  3.86495100   -1.61471600   -2.77959700
 H                  4.82186800   -3.10054500   -2.85626800
 C                  3.27933000   -4.80338800   -1.51198100
 H                  4.30401800   -5.05431400   -1.21960200
 H                  2.59199700   -5.29651600   -0.82369900
 H                  3.10927000   -5.23058900   -2.50709900
 Ir                 2.77834000   -0.06525400   -0.15906400
 Ir                -3.01244400    0.10779200    0.03107600
148
 11 dicationic (CH2Cl2)
 H                 -4.21733700    0.46466900    1.09772400
 H                 -4.22728300    0.19579100   -1.17853300
 P                 -3.85024100   -2.03517500    0.16921300
 P                 -3.12116600    2.53276400   -0.26316800
 N                 -1.40328800   -0.20424700   -1.35917600
 C                 -0.20078900   -0.28612400   -0.73828700
 C                  1.00520000   -0.62474400   -1.39273000
 C                  0.92488700   -0.89836000   -2.76289600
 H                  1.80220300   -1.17978800   -3.33127900
 C                 -0.30628500   -0.76972300   -3.41712400
 H                 -0.39067000   -0.94591100   -4.48420900
 C                 -1.44044900   -0.42728400   -2.68666400
 H                 -2.41517500   -0.34070200   -3.15219400
 C                 -3.10827700   -3.06776200    1.55818100
 H                 -2.05103800   -3.06513200    1.27276100
 C                 -3.58216500   -4.52511900    1.65504700
 H                 -3.08197300   -5.01458100    2.49996600
 H                 -3.35543400   -5.10648800    0.75968700
 H                 -4.66037500   -4.58361100    1.83753000
 C                 -3.21499000   -2.38884200    2.93734200
 H                 -4.12179200   -2.70230500    3.46141100
 H                 -3.22701200   -1.30168400    2.86851200
 H                 -2.36282400   -2.68131100    3.56176600
 C                 -5.71586500   -2.17362200    0.36196600
 H                 -5.91924400   -3.24886500    0.30659200
 C                 -6.24075500   -1.66167400    1.71071600
 H                 -5.92998100   -0.62827300    1.89348500
 H                 -5.90825300   -2.27514800    2.54936500
 H                 -7.33711700   -1.68389700    1.70283400
 C                 -6.46751300   -1.47405500   -0.78272200
 H                 -7.52173000   -1.77465400   -0.75921200
 H                 -6.07268700   -1.71578200   -1.77321900
 H                 -6.41944400   -0.38867000   -0.66594700
 C                 -3.51175800   -3.02474800   -1.41067800
 H                 -3.62494400   -2.25453500   -2.18217400
 C                 -4.47953000   -4.17038800   -1.75278700
 H                 -4.17374700   -4.61907000   -2.70578500
 H                 -5.51112300   -3.83319600   -1.87157700
 H                 -4.46826600   -4.96336400   -1.00101400
 C                 -2.06015000   -3.52732700   -1.46138400
 H                 -1.90356700   -4.37224800   -0.78427200
 H                 -1.34379700   -2.75050100   -1.19859800
 H                 -1.82386100   -3.87053300   -2.47511900
 C                 -1.83606300    3.15822400   -1.50206300
 H                 -1.84101000    2.35763200   -2.25059600
 C                 -0.43432000    3.19704200   -0.87337800
 H                  0.31387600    3.31049200   -1.66484600
 H                 -0.20246800    2.28946200   -0.31367600
 H                 -0.32434400    4.04729700   -0.19314500
 C                 -2.11809100    4.48108100   -2.23410000
 H                 -2.14589700    5.33478000   -1.55349700
 H                 -3.05491000    4.46851000   -2.79384900
 H                 -1.31201200    4.66412000   -2.95544700
 C                 -4.73139500    3.20665700   -0.95308500
 H                 -4.56888700    4.28658300   -1.04507600
 C                 -5.92948700    2.96968800   -0.02374100
 H                 -6.84887600    3.29488600   -0.52514600
 H                 -5.85181200    3.52729800    0.91130900
 H                 -6.03513300    1.90719000    0.21576200
 C                 -5.04104700    2.63670200   -2.34798300
 H                 -5.36279200    1.59501000   -2.27099500
 H                 -4.18828600    2.66798600   -3.03201700
 H                 -5.85486300    3.21333600   -2.80271400
 C                 -2.76572200    3.49395000    1.31917300
 H                 -1.73171300    3.18981200    1.52326900
 C                 -3.61055300    3.04584800    2.52453200
 H                 -3.11497400    3.36307800    3.44962600
 H                 -3.74733000    1.96471600    2.56070300
 H                 -4.60017900    3.50981800    2.51258400
 C                 -2.80945200    5.02408300    1.19229600
 H                 -3.80047700    5.37406400    0.88496500
 H                 -2.07568800    5.41184900    0.48331900
 H                 -2.59300200    5.47686600    2.16752900
 H                  3.78134900   -0.21930400   -1.39439100
 H                  3.49120100   -0.22352500    1.10709900
 P                  4.11074200    1.83159300    0.25277900
 P                  3.23423800   -2.33824300    0.02467800
 N                  1.02665700    0.06479600    1.24571200
 C                 -0.20869700   -0.00014600    0.68622200
 C                 -1.44091700    0.20914800    1.34839500
 C                 -1.27887000    0.44638900    2.73712800
 H                 -2.15082300    0.62984100    3.35657900
 C                 -0.02451100    0.44975100    3.34387600
 H                  0.08346500    0.61320700    4.41177900
 C                  1.12127000    0.26835400    2.56661100
 H                  2.11757900    0.30765500    2.98971700
 C                  3.27610900    3.05052800   -0.93432900
 H                  2.31306600    3.22482800   -0.44916300
 C                  4.01595600    4.39427200   -1.01318900
 H                  3.41080400    5.07957500   -1.61766800
 H                  4.15922300    4.85670200   -0.03473500
 H                  4.98909100    4.29471100   -1.50146000
 C                  2.98852800    2.48749500   -2.33643400
 H                  3.90103000    2.31105300   -2.90911000
 H                  2.44006100    1.54469600   -2.29103400
 H                  2.37872100    3.21171600   -2.88638800
 C                  5.93843100    1.87415900   -0.11397500
 H                  6.15327000    2.93741900    0.04933400
 C                  6.27809100    1.53750200   -1.57201500
 H                  5.89345300    0.55733100   -1.86732400
 H                  5.89373700    2.28314400   -2.26929300
 H                  7.36760700    1.51406600   -1.67958700
 C                  6.80607500    1.05971100    0.85758800
 H                  7.83111200    1.44073600    0.80570000
 H                  6.48121700    1.12448700    1.89773900
 H                  6.83283200    0.00912300    0.57488800
 C                  3.86377000    2.53486100    1.98194800
 H                  3.88832100    1.64058200    2.61423300
 C                  4.95377700    3.50583200    2.46715600
 H                  4.69915800    3.82000600    3.48502600
 H                  5.94866200    3.06041000    2.50165600
 H                  5.00189400    4.40488300    1.84807000
 C                  2.48148500    3.19949400    2.11508800
 H                  2.47811500    4.18217100    1.63422700
 H                  1.67156500    2.60582300    1.68928400
 H                  2.25966000    3.34634400    3.17661200
 C                  2.07927700   -3.09927200    1.30613500
 H                  1.94199800   -2.28097300    2.01888900
 C                  0.71423200   -3.45789800    0.71128900
 H                  0.04186700   -3.74152800    1.52627200
 H                  0.26006100   -2.62551300    0.18038400
 H                  0.78367200   -4.30764800    0.02632900
 C                  2.65524000   -4.30412200    2.07663500
 H                  2.87331000   -5.15176700    1.42386400
 H                  3.55375900   -4.06871800    2.64803200
 H                  1.89297000   -4.62962900    2.79252200
 C                  4.93597900   -2.61064000    0.72779900
 H                  4.92106000   -3.68677800    0.93382500
 C                  6.06371500   -2.34854700   -0.27701500
 H                  7.02550900   -2.38256600    0.24472200
 H                  6.08542700   -3.11091400   -1.05708100
 H                  5.97443300   -1.37182600   -0.75554300
 C                  5.13852700   -1.87919600    2.06392800
 H                  5.22924500   -0.80111800    1.92710300
 H                  4.33000100   -2.06217200    2.77631600
 H                  6.07027500   -2.22895200    2.51987000
 C                  3.08101900   -3.30783900   -1.56915300
 H                  2.01000100   -3.22811200   -1.77789400
 C                  3.85034900   -2.72951800   -2.76906600
 H                  3.42597800   -3.15326700   -3.68500300
 H                  3.79103100   -1.64202300   -2.83871700
 H                  4.90538700   -3.00584400   -2.73931000
 C                  3.43619500   -4.79363900   -1.37832200
 H                  4.47731600   -4.92516600   -1.06858100
 H                  2.78756000   -5.29190500   -0.65647400
 H                  3.31036200   -5.30120800   -2.34048000
 Ir                 2.69106700   -0.07938300   -0.25065200
 Ir                -3.09456400    0.19439500    0.00998600
148
 11 tricationic (CH2Cl2)
 H                 -3.99501100    0.48724800    1.28893700
 H                 -4.02348400    0.26382800   -1.07339400
 P                 -4.33199100   -1.79343100    0.10560100
 P                 -3.03540000    2.48790100   -0.27244600
 N                 -1.32098100   -0.31932200   -1.27491800
 C                 -0.09649100   -0.29063300   -0.69939500
 C                  1.09749800   -0.62101700   -1.36633800
 C                  0.98491000   -0.95253000   -2.72342800
 H                  1.85720000   -1.21230600   -3.30933800
 C                 -0.26983700   -0.92136300   -3.34011600
 H                 -0.37911600   -1.14888300   -4.39494400
 C                 -1.39880800   -0.61821900   -2.58365600
 H                 -2.39207900   -0.61778400   -3.01528300
 C                 -3.92540200   -2.87893600    1.60277000
 H                 -2.98545200   -3.35271100    1.29739100
 C                 -4.97006700   -3.97905100    1.85450900
 H                 -4.59584000   -4.64393300    2.64121400
 H                 -5.16957000   -4.59046300    0.97351900
 H                 -5.91790400   -3.55877000    2.20274500
 C                 -3.64539300   -2.09442300    2.89353900
 H                 -4.52439700   -1.54596300    3.24248800
 H                 -2.82929600   -1.38187700    2.76877200
 H                 -3.36189000   -2.80253300    3.68052300
 C                 -6.17534500   -1.51090900    0.11538700
 H                 -6.58674200   -2.52603300    0.15351000
 C                 -6.66249300   -0.74723500    1.35405700
 H                 -6.21468700    0.24884500    1.41257200
 H                 -6.44131300   -1.27773100    2.28282000
 H                 -7.74936900   -0.62433500    1.29175400
 C                 -6.66535000   -0.83408900   -1.17249900
 H                 -7.76022400   -0.86128700   -1.19366500
 H                 -6.30437200   -1.32094000   -2.08205100
 H                 -6.35781100    0.21149100   -1.20384500
 C                 -3.98967300   -2.84895400   -1.41302400
 H                 -3.97466700   -2.09538300   -2.20831600
 C                 -5.04232400   -3.90549300   -1.78447500
 H                 -4.76760700   -4.34103700   -2.75208100
 H                 -6.04948100   -3.49686200   -1.88539600
 H                 -5.07392800   -4.72212900   -1.05934200
 C                 -2.59804800   -3.49505400   -1.32338200
 H                 -2.61416500   -4.36977600   -0.66574400
 H                 -1.84012400   -2.80441200   -0.95118000
 H                 -2.28574400   -3.83497100   -2.31653300
 C                 -1.52495100    3.06124700   -1.26987300
 H                 -1.30781400    2.18784000   -1.89218500
 C                 -0.29705700    3.33689900   -0.38516000
 H                  0.58080500    3.43660800   -1.03240100
 H                 -0.09786300    2.54549900    0.33760600
 H                 -0.40550200    4.27724700    0.16305100
 C                 -1.74659500    4.26302300   -2.20718400
 H                 -1.99333900    5.17423600   -1.65698400
 H                 -2.52183100    4.09410500   -2.95539600
 H                 -0.81114200    4.45117100   -2.74707300
 C                 -4.49737100    3.05277400   -1.29047400
 H                 -4.28447300    4.10953400   -1.48309100
 C                 -5.82538500    2.96378500   -0.52699300
 H                 -6.65148800    3.16968200   -1.21643100
 H                 -5.88082200    3.69395100    0.28287800
 H                 -5.98463900    1.96852800   -0.10514300
 C                 -4.58524400    2.32509800   -2.64197700
 H                 -4.95603800    1.30544100   -2.51811200
 H                 -3.62827800    2.26969100   -3.16825300
 H                 -5.29089900    2.85930300   -3.28718400
 C                 -3.01794800    3.50305600    1.30966200
 H                 -2.00102200    3.33009100    1.67894400
 C                 -3.98624700    3.02714900    2.40355000
 H                 -3.77373200    3.58577100    3.32201100
 H                 -3.88014400    1.96407700    2.62211700
 H                 -5.02917400    3.21455300    2.13933500
 C                 -3.19679700    5.00899400    1.05360300
 H                 -4.19173900    5.23439800    0.65909400
 H                 -2.45444900    5.41054500    0.36187400
 H                 -3.08883100    5.54587700    2.00248300
 H                  3.83938000   -0.39174400   -1.40849200
 H                  3.66109700   -0.23872500    1.08756300
 P                  4.40168700    1.65804500    0.15120900
 P                  3.14469800   -2.40552100    0.12728600
 N                  1.16895700    0.19182600    1.24724600
 C                 -0.06762700    0.10543600    0.70489200
 C                 -1.26908800    0.40041000    1.37743200
 C                 -1.11538700    0.76457100    2.73128500
 H                 -1.98497100    1.01998500    3.32800700
 C                  0.14690300    0.78066800    3.32438400
 H                  0.27397700    1.02675500    4.37335400
 C                  1.27361800    0.50528300    2.54890500
 H                  2.27364800    0.54900900    2.95932100
 C                  3.59230300    2.92076900   -1.01365700
 H                  2.69177700    3.19861400   -0.46066600
 C                  4.46223500    4.17678300   -1.18046400
 H                  3.89963200    4.90073900   -1.78094000
 H                  4.70236100    4.65341400   -0.22852500
 H                  5.39233700    3.95614700   -1.71188500
 C                  3.14238400    2.38114600   -2.38348000
 H                  3.98930200    2.16204200   -3.03710200
 H                  2.55004200    1.46686500   -2.30540300
 H                  2.52811700    3.14550600   -2.87084500
 C                  6.19100400    1.50583000   -0.33070400
 H                  6.51278900    2.55068900   -0.24421200
 C                  6.39336700    1.05858900   -1.78335900
 H                  5.95614600    0.07293500   -1.96652400
 H                  5.97260000    1.76772800   -2.49849900
 H                  7.46844700    0.98768500   -1.97862700
 C                  7.03791000    0.66062600    0.63162300
 H                  8.09168700    0.91040800    0.47184200
 H                  6.81364800    0.83282400    1.68573400
 H                  6.91790200   -0.40105300    0.43033900
 C                  4.33981000    2.43063800    1.86868500
 H                  4.32808200    1.55681600    2.52933800
 C                  5.54589500    3.31055400    2.24522600
 H                  5.39271200    3.67024400    3.26818600
 H                  6.49830900    2.78070200    2.22373900
 H                  5.62571500    4.18703200    1.59778000
 C                  3.04101900    3.23187200    2.07405600
 H                  3.10717300    4.20433200    1.57743400
 H                  2.14966000    2.72203100    1.70602700
 H                  2.90213300    3.41276600    3.14434000
 C                  1.85110300   -3.01357900    1.36709700
 H                  1.69242500   -2.13535900    1.99713400
 C                  0.51879400   -3.38154300    0.69636900
 H                 -0.24879900   -3.46899200    1.47216900
 H                  0.18134900   -2.63748000   -0.02131200
 H                  0.58366800   -4.34476900    0.18351300
 C                  2.31096700   -4.16814800    2.27794400
 H                  2.54731400   -5.07372000    1.71459000
 H                  3.16932300   -3.91363500    2.90075400
 H                  1.47978600   -4.40654800    2.95016400
 C                  4.79156400   -2.79967000    0.89773900
 H                  4.65765000   -3.84874900    1.18311300
 C                  5.95848300   -2.73089400   -0.09703100
 H                  6.90260900   -2.77367900    0.45488000
 H                  5.94478300   -3.57506900   -0.78754900
 H                  5.95218100   -1.81069900   -0.68498600
 C                  5.05148500   -1.99019000    2.17708800
 H                  5.29293500   -0.94881500    1.95642100
 H                  4.20545000   -2.00133900    2.86976100
 H                  5.91373300   -2.41999400    2.69648400
 C                  2.95816900   -3.42400200   -1.43420500
 H                  1.89827000   -3.28660500   -1.66936600
 C                  3.78582100   -2.94866400   -2.63893800
 H                  3.37845800   -3.41714200   -3.54064500
 H                  3.75816000   -1.86701200   -2.77794500
 H                  4.83083300   -3.25037400   -2.55442100
 C                  3.20928300   -4.92250200   -1.17504400
 H                  4.23960000   -5.11703100   -0.86600400
 H                  2.53496000   -5.34452100   -0.42870200
 H                  3.03924500   -5.45992100   -2.11384700
 Ir                 2.80916400   -0.11194800   -0.24745100
 Ir                -2.96283300    0.13775700    0.15123700
